# Supplementary material for: ﻿Five new species of Cortinarius (Cortinariaceae) from Yunnan, China, based on molecular and morphological evidence
Source: MycoKeys. 2025 Apr 14;116:145–66. doi: 10.3897/mycokeys.116.146710 (PMC12012550; doi:10.3897/mycokeys.116.146710)
Supplement: XML Treatment for Cortinarius brunneoverrucosus [file mycokeys.116.146710-treatment1.xml]

<!DOCTYPE tp:taxon-treatment
  PUBLIC "-//TaxonX//DTD Taxonomic Treatment Publishing DTD v0 20100105//EN" "tax-treatment-NSO.dtd">
<tp:taxon-treatment xmlns:tp="http://www.plazi.org/taxpub"><tp:treatment-meta><kwd-group><label>Taxon classification</label><kwd>
                <named-content content-type="kingdom">Fungi</named-content>
              </kwd><kwd>
                <named-content content-type="order">Agaricales</named-content>
              </kwd><kwd>
                <named-content content-type="family">Cortinariaceae</named-content>
              </kwd></kwd-group><mixed-citation publication-type="journal"><person-group><name><surname>Jia</surname><given-names>Liu-Kun</given-names></name><name><surname>Wang</surname><given-names>Zi-Rui</given-names></name><name><surname>Yang</surname><given-names>Zhu-Liang</given-names></name></person-group><article-title>﻿Five new species of <italic><tp:taxon-name><tp:taxon-name-part taxon-name-part-type="genus" reg="Cortinarius">Cortinarius</tp:taxon-name-part></tp:taxon-name></italic> (<tp:taxon-name><tp:taxon-name-part taxon-name-part-type="family">Cortinariaceae</tp:taxon-name-part></tp:taxon-name>) from Yunnan, China, based on molecular and morphological evidence</article-title><source>MycoKeys</source><day>14</day><month>04</month><year>2025</year><volume>116</volume><fpage>145</fpage><lpage>166</lpage><pub-id pub-id-type="doi">10.3897/mycokeys.116.146710</pub-id></mixed-citation></tp:treatment-meta><tp:nomenclature><label>﻿</label><tp:taxon-name>
              <object-id xmlns:xlink="http://www.w3.org/1999/xlink" content-type="arpha" xlink:type="simple">560AADC3-9B45-5E63-925B-E6832883528E</object-id>
              <tp:taxon-name-part taxon-name-part-type="genus" reg="Cortinarius">Cortinarius</tp:taxon-name-part>
              <tp:taxon-name-part taxon-name-part-type="species" reg="brunneoverrucosus">brunneoverrucosus</tp:taxon-name-part>
              <object-id xmlns:xlink="http://www.w3.org/1999/xlink" content-type="mycobank" xlink:type="simple"> 857350</object-id>
            </tp:taxon-name><tp:taxon-authority>Zhu L. Yang, Liu K. Jia &amp; Zi R. Wang</tp:taxon-authority><tp:taxon-status xmlns:xlink="http://www.w3.org/1999/xlink" xlink:type="simple">sp. nov.</tp:taxon-status><xref ref-type="fig" rid="F2">Fig. 2</xref></tp:nomenclature><tp:treatment-sec sec-type="etymology" id="SECID0EQLBI"><title>Etymology.</title><p>The epithet “<italic><tp:taxon-name><tp:taxon-name-part taxon-name-part-type="genus" reg="Cortinarius"/><tp:taxon-name-part taxon-name-part-type="species" reg="brunneoverrucosus">brunneoverrucosus</tp:taxon-name-part></tp:taxon-name></italic>” (Lat.) refers to the pileus with brown verrucose squamules of this species.</p><fig id="F2" position="float" orientation="portrait"><object-id xmlns:xlink="http://www.w3.org/1999/xlink" content-type="doi" xlink:type="simple">10.3897/mycokeys.116.146710.figure2</object-id><object-id xmlns:xlink="http://www.w3.org/1999/xlink" content-type="arpha" xlink:type="simple">1F50D7ED-9794-504B-82B3-4349FFCCA6B0</object-id><label>Figure 2.</label><caption><p><italic><tp:taxon-name><tp:taxon-name-part taxon-name-part-type="genus" reg="Cortinarius">Cortinarius</tp:taxon-name-part><tp:taxon-name-part taxon-name-part-type="species" reg="brunneoverrucosus">brunneoverrucosus</tp:taxon-name-part></tp:taxon-name></italic> (<bold>a, c–g</bold><named-content xmlns:xlink="http://www.w3.org/1999/xlink" content-type="dwc:institutional_code" xlink:title="Cryptogamic Herbarium of Kunming Institute of Botany, Chinese Academy of Sciences" xlink:href="http://grbio.org/institution/cryptogamic-herbarium-kunming-institute-botany" xlink:type="simple">KUN-HKAS</named-content> 79712, Holotype <bold>b</bold><named-content xmlns:xlink="http://www.w3.org/1999/xlink" content-type="dwc:institutional_code" xlink:title="Cryptogamic Herbarium of Kunming Institute of Botany, Chinese Academy of Sciences" xlink:href="http://grbio.org/institution/cryptogamic-herbarium-kunming-institute-botany" xlink:type="simple">KUN-HKAS</named-content> 145321) <bold>a, b</bold> basidiomata <bold>c–e</bold> basidiospores <bold>f</bold> pileipellis <bold>g</bold> basidia; and marginal sterile cells. Scale bars: 5 cm (<bold>a, b</bold>); 2 μm (<bold>c, d</bold>); 10 μm (<bold>e</bold>); 20 μm (<bold>f, g</bold>).</p></caption><graphic xmlns:xlink="http://www.w3.org/1999/xlink" xlink:href="mycokeys-116-145-g002.jpg" position="float" orientation="portrait" xlink:type="simple" id="oo_1307710.jpg"><uri content-type="original_file" xlink:type="simple">https://binary.pensoft.net/fig/1307710</uri></graphic></fig></tp:treatment-sec><tp:treatment-sec sec-type="Holotype" id="SECID0EUNBI"><title>Holotype.</title><p>China • Yunnan Province: Pu’er City, Jingdong Yi Autonomous County Ailao Mountain Subtropical Forest Ecosystem Research Station, Chinese Academy of Sciences, in a subtropical broad-leaved forest with trees of <italic><tp:taxon-name><tp:taxon-name-part taxon-name-part-type="genus" reg="Lithocarpus">Lithocarpus</tp:taxon-name-part></tp:taxon-name></italic>, <named-content xmlns:xlink="http://www.w3.org/1999/xlink" content-type="dwc:verbatimCoordinates" xlink:type="simple"><named-content content-type="geo-json" specific-use="{&#34;type&#34;:&#34;Point&#34;,&#34;coordinates&#34;:[101.027000,24.542833]}" id="NCID0EEOBI" xlink:type="simple">24°32.57'N, 101°1.62'E</named-content></named-content>, elevation 2,491 m, 23 July 2013, Yang-Yang Cui 32 (<named-content xmlns:xlink="http://www.w3.org/1999/xlink" content-type="dwc:institutional_code" xlink:title="Cryptogamic Herbarium of Kunming Institute of Botany, Chinese Academy of Sciences" xlink:href="http://grbio.org/institution/cryptogamic-herbarium-kunming-institute-botany" xlink:type="simple">KUN-HKAS</named-content> 79712). GenBank: ITS: <ext-link xmlns:xlink="http://www.w3.org/1999/xlink" xlink:href="PQ772212" ext-link-type="gen" xlink:type="simple">PQ772212</ext-link>, <abbrev xmlns:xlink="http://www.w3.org/1999/xlink" xlink:title="ribosomal large subunit 28S region" id="ABBRID0ESOBI" xlink:type="simple">nrLSU</abbrev>: <ext-link xmlns:xlink="http://www.w3.org/1999/xlink" xlink:href="PQ772224" ext-link-type="gen" xlink:type="simple">PQ772224</ext-link>.</p></tp:treatment-sec><tp:treatment-sec sec-type="diagnosis" id="SECID0E2OBI"><title>Diagnosis.</title><p><italic><tp:taxon-name><tp:taxon-name-part taxon-name-part-type="genus" reg="Cortinarius">Cortinarius</tp:taxon-name-part><tp:taxon-name-part taxon-name-part-type="species" reg="brunneoverrucosus">brunneoverrucosus</tp:taxon-name-part></tp:taxon-name></italic> is sister to <italic><tp:taxon-name><tp:taxon-name-part taxon-name-part-type="genus" reg="Cortinarius">C.</tp:taxon-name-part><tp:taxon-name-part taxon-name-part-type="species" reg="corrugatus">corrugatus</tp:taxon-name-part></tp:taxon-name></italic> Peck but differs by its yellowish brown to brown pileus with brown verrucose squamules, more robust stipe, relatively wider basidiospores, and exclusive occurrence in subtropical broad-leaved forest with trees of <italic><tp:taxon-name><tp:taxon-name-part taxon-name-part-type="genus" reg="Lithocarpus">Lithocarpus</tp:taxon-name-part></tp:taxon-name></italic> and <italic><tp:taxon-name><tp:taxon-name-part taxon-name-part-type="genus" reg="Quercus">Quercus</tp:taxon-name-part></tp:taxon-name></italic> (<xref ref-type="bibr" rid="B41">Peck 1872</xref>; <xref ref-type="bibr" rid="B45">Phillips 2010</xref>; <xref ref-type="bibr" rid="B20">Kuo 2020</xref>).</p></tp:treatment-sec><tp:treatment-sec sec-type="description" id="SECID0ERQBI"><title>Description.</title><p><bold><italic>Basidioma</italic></bold> large. <bold><italic>Pileus</italic></bold> 8–10.5 cm diam, hemispherical, viscid, verrucose; yellow-brown to brown (5B7–5C7), darker towards the center (5D8), paler towards the margin (5B3–5B5); covered with brown (5C7) to dark brown (5D8–5E8) verrucose to floccose squamules; margin with innate radial stripes, occasionally with pale yellow (4A2) floccose squamules; context of pileus white (1A1). <bold><italic>Lamellae</italic></bold> adnate with decurrent tooth, crowded (L = 64–73, l = 33–38), pale brown (6A2–6A4) with a faint pale pinkish (12A2) tint. <bold><italic>Stipe</italic></bold> 8.5–18 × 1.2–2 cm, tapering upwards, pale brown (6A2–6A4) to pale yellow (3A2–3A4), covered with brown (6C4) to orange-brown (5A8) fibrillose squamules; context of stipe white (1A1); basal mycelium white (1A1) with a faint pale pinkish (12A2) tint.</p><p><bold><italic>Basidiospores</italic></bold> [60/2/2] (12.5–)15–16.5(–17.5) × (10–)11.5–12.5(–15) μm, Q = 1.2–1.5(–1.75), av. = 15.64 ± 1.61 × 12.31 ± 1.48 μm, Qav. = 1.27 ± 0.12, broadly ellipsoid to broadly amygdaliform, strongly verrucose, inamyloid. <bold><italic>Basidia</italic></bold> 37.5–50 × 7.5–10 μm, 4-spored, clavate. <bold><italic>Trama of lamellae</italic></bold> regular, composed of colorless to yellowish, smooth hyphae 10–12.5 μm wide. <bold><italic>Cystidia</italic></bold> absent. <bold><italic>Pileipellis</italic></bold> duplex: epicutis weakly developed, 12–15 μm thick, composed of only 3–5 layers of interwoven to parallel, colorless to yellowish, smooth, thin-walled, long-celled hyphae 2.5–4 µm wide; hypocutis composed of parallel, colorless to yellowish brown, cylindrical, thin-walled hyphae 12.5–20 μm wide. <bold><italic>Clamp connections</italic></bold> common in all parts of basidioma.</p></tp:treatment-sec><tp:treatment-sec sec-type="habitat" id="SECID0EASBI"><title>Habitat/host.</title><p>Summer to autumn. Solitary on soil in subtropical broad-leaved forests with trees of <tp:taxon-name><tp:taxon-name-part taxon-name-part-type="family">Fagaceae</tp:taxon-name-part></tp:taxon-name>.</p></tp:treatment-sec><tp:treatment-sec sec-type="distribution" id="SECID0ELSBI"><title>Distribution.</title><p>Currently known from southwestern China.</p></tp:treatment-sec><tp:treatment-sec sec-type="Additional specimen examined" id="SECID0EQSBI"><title>Additional specimen examined.</title><p>China • Yunnan Province: Pu’er City, Jingdong Yi Autonomous County, Ailao Mountain Subtropical Forest Ecosystem Research Station, Chinese Academy of Sciences, in a subtropical broad-leaved forest with trees of <italic><tp:taxon-name><tp:taxon-name-part taxon-name-part-type="genus" reg="Quercus">Quercus</tp:taxon-name-part></tp:taxon-name></italic>, <named-content xmlns:xlink="http://www.w3.org/1999/xlink" content-type="dwc:verbatimCoordinates" xlink:type="simple"><named-content content-type="geo-json" specific-use="{&#34;type&#34;:&#34;Point&#34;,&#34;coordinates&#34;:[101.027000,24.542833]}" id="NCID0EATBI" xlink:type="simple">24°32.57'N, 101°1.62'</named-content></named-content>E, elevation 2,424 m, 8 October 2021, Jian-Wei Liu 2440 (<named-content xmlns:xlink="http://www.w3.org/1999/xlink" content-type="dwc:institutional_code" xlink:title="Cryptogamic Herbarium of Kunming Institute of Botany, Chinese Academy of Sciences" xlink:href="http://grbio.org/institution/cryptogamic-herbarium-kunming-institute-botany" xlink:type="simple">KUN-HKAS</named-content> 145321).</p></tp:treatment-sec><tp:treatment-sec sec-type="notes" id="SECID0EJTBI"><title>Notes.</title><p><italic><tp:taxon-name><tp:taxon-name-part taxon-name-part-type="genus" reg="Cortinarius">Cortinarius</tp:taxon-name-part><tp:taxon-name-part taxon-name-part-type="species" reg="brunneoverrucosus">brunneoverrucosus</tp:taxon-name-part></tp:taxon-name></italic> is characterized by its hemispherical, viscid, verrucose pileus, pale brown lamellae with a slightly pale pinkish tint, and relatively larger, broadly ellipsoid to ellipsoid basidiospores.</p><p><italic><tp:taxon-name><tp:taxon-name-part taxon-name-part-type="genus" reg="Cortinarius">Cortinarius</tp:taxon-name-part><tp:taxon-name-part taxon-name-part-type="species" reg="brunneoverrucosus">brunneoverrucosus</tp:taxon-name-part></tp:taxon-name></italic> is sister to <italic><tp:taxon-name><tp:taxon-name-part taxon-name-part-type="genus" reg="Cortinarius">C.</tp:taxon-name-part><tp:taxon-name-part taxon-name-part-type="species" reg="corrugatus">corrugatus</tp:taxon-name-part></tp:taxon-name></italic> Peck, originally described from the highlands in the United States, under <italic><tp:taxon-name><tp:taxon-name-part taxon-name-part-type="genus" reg="Aalmia">Aalmia</tp:taxon-name-part><tp:taxon-name-part taxon-name-part-type="species" reg="latifolia">latifolia</tp:taxon-name-part></tp:taxon-name></italic>, but <italic><tp:taxon-name><tp:taxon-name-part taxon-name-part-type="genus" reg="Cortinarius">C.</tp:taxon-name-part><tp:taxon-name-part taxon-name-part-type="species" reg="brunneoverrucosus">brunneoverrucosus</tp:taxon-name-part></tp:taxon-name></italic> is only found in subtropical China, under trees of <italic><tp:taxon-name><tp:taxon-name-part taxon-name-part-type="genus" reg="Lithocarpus">Lithocarpus</tp:taxon-name-part></tp:taxon-name></italic> or <italic><tp:taxon-name><tp:taxon-name-part taxon-name-part-type="genus" reg="Quercus">Quercus</tp:taxon-name-part></tp:taxon-name></italic>. Moreover, <italic><tp:taxon-name><tp:taxon-name-part taxon-name-part-type="genus" reg="Cortinarius">C.</tp:taxon-name-part><tp:taxon-name-part taxon-name-part-type="species" reg="corrugatus">corrugatus</tp:taxon-name-part></tp:taxon-name></italic> differs from <italic><tp:taxon-name><tp:taxon-name-part taxon-name-part-type="genus" reg="Cortinarius">C.</tp:taxon-name-part><tp:taxon-name-part taxon-name-part-type="species" reg="brunneoverrucosus">brunneoverrucosus</tp:taxon-name-part></tp:taxon-name></italic> by its convex to broadly convex pileus with distinctively corrugated-wrinkled, thinner stipe, amygdaliform, relatively narrower basidiospores (12–15 × 8–10 μm) (<xref ref-type="bibr" rid="B41">Peck 1872</xref>; <xref ref-type="bibr" rid="B45">Phillips 2010</xref>; <xref ref-type="bibr" rid="B20">Kuo 2020</xref>).</p><p><italic><tp:taxon-name><tp:taxon-name-part taxon-name-part-type="genus" reg="Cortinarius">Cortinarius</tp:taxon-name-part><tp:taxon-name-part taxon-name-part-type="species" reg="brunneoverrucosus">brunneoverrucosus</tp:taxon-name-part></tp:taxon-name></italic> belongs to sect. <tp:taxon-name><tp:taxon-name-part taxon-name-part-type="genus" reg="Cortinarius"/><tp:taxon-name-part taxon-name-part-type="section" reg="Dulciolentes">Dulciolentes</tp:taxon-name-part></tp:taxon-name> Soop, a small section that has previously included only seven species, mainly distributed in Australia, inhabiting forests with <tp:taxon-name><tp:taxon-name-part taxon-name-part-type="family">Fagaceae</tp:taxon-name-part></tp:taxon-name>, <tp:taxon-name><tp:taxon-name-part taxon-name-part-type="family">Nothofagaceae</tp:taxon-name-part></tp:taxon-name>, and <tp:taxon-name><tp:taxon-name-part taxon-name-part-type="family">Myrtaceae</tp:taxon-name-part></tp:taxon-name> (<xref ref-type="bibr" rid="B47">Soop et al. 2019</xref>). However, excluding <italic><tp:taxon-name><tp:taxon-name-part taxon-name-part-type="genus" reg="Cortinarius">C.</tp:taxon-name-part><tp:taxon-name-part taxon-name-part-type="species" reg="corrugatus">corrugatus</tp:taxon-name-part></tp:taxon-name></italic>, which is from North America and is agaricoid, as mentioned earlier, three other species from Oceania, <italic><tp:taxon-name><tp:taxon-name-part taxon-name-part-type="genus" reg="Cortinarius">C.</tp:taxon-name-part><tp:taxon-name-part taxon-name-part-type="species" reg="peraurantiacus">peraurantiacus</tp:taxon-name-part></tp:taxon-name></italic> Peintner &amp; M.M. Moser, <italic><tp:taxon-name><tp:taxon-name-part taxon-name-part-type="genus" reg="Cortinarius">C.</tp:taxon-name-part><tp:taxon-name-part taxon-name-part-type="species" reg="pisciodorus">pisciodorus</tp:taxon-name-part></tp:taxon-name></italic> (E. Horak) Peintner &amp; M.M. Moser, and <italic><tp:taxon-name><tp:taxon-name-part taxon-name-part-type="genus" reg="Cortinarius">C.</tp:taxon-name-part><tp:taxon-name-part taxon-name-part-type="species" reg="dulciolens">dulciolens</tp:taxon-name-part></tp:taxon-name></italic> E. Horak, M.M. Moser, Peintner &amp; Vilgalys, are all sequestrate (<xref ref-type="bibr" rid="B36">Moser 1983</xref>; <xref ref-type="bibr" rid="B42">Peintner et al. 2002a</xref>, <xref ref-type="bibr" rid="B43">2002b</xref>; <xref ref-type="bibr" rid="B47">Soop et al. 2019</xref>). The discovery of <italic><tp:taxon-name><tp:taxon-name-part taxon-name-part-type="genus" reg="Cortinarius">C.</tp:taxon-name-part><tp:taxon-name-part taxon-name-part-type="species" reg="brunneoverrucosus">brunneoverrucosus</tp:taxon-name-part></tp:taxon-name></italic> represents the first species of sect. <tp:taxon-name><tp:taxon-name-part taxon-name-part-type="genus" reg="Cortinarius"/><tp:taxon-name-part taxon-name-part-type="section" reg="Dulciolentes">Dulciolentes</tp:taxon-name-part></tp:taxon-name> in China and the second agaricoid taxon within the section.</p></tp:treatment-sec><ref-list><ref id="B41"><mixed-citation xmlns:xlink="http://www.w3.org/1999/xlink" xlink:type="simple"><person-group><name name-style="western"><surname>Peck</surname><given-names>CH</given-names></name></person-group> (<year>1872</year>) <tp:taxon-name><tp:taxon-name-part taxon-name-part-type="kingdom">Fungi</tp:taxon-name-part></tp:taxon-name>. In: Pruyn JVL, Corning E, Hoffman JT, et al. (Eds) Twenty-fourth annual report of the New York State Museum of Natural History. The Argus Company, Albany, United States, 59–108.</mixed-citation></ref><ref id="B45"><mixed-citation xmlns:xlink="http://www.w3.org/1999/xlink" xlink:type="simple"><person-group><name name-style="western"><surname>Phillips</surname><given-names>R</given-names></name></person-group> (<year>2010</year>) <source>Mushrooms and other fungi of North America.</source><publisher-name>Firefly Books</publisher-name>, <publisher-loc>Richmond Hill, Canada</publisher-loc>, <size units="page">319 pp</size>.</mixed-citation></ref><ref id="B20"><mixed-citation xmlns:xlink="http://www.w3.org/1999/xlink" xlink:type="simple"><person-group><name name-style="western"><surname>Kuo</surname><given-names>M</given-names></name></person-group> (<year>2020</year>) <italic><tp:taxon-name><tp:taxon-name-part taxon-name-part-type="genus">Cortinarius</tp:taxon-name-part><tp:taxon-name-part taxon-name-part-type="species">corrugatus</tp:taxon-name-part></tp:taxon-name></italic>. <ext-link xlink:type="simple" ext-link-type="uri" xlink:href="http://MushroomExpert.Com">MushroomExpert.Com</ext-link> Web site. <ext-link xlink:href="https://www.mushroomexpert.com/cortinarius_corrugatus.html" ext-link-type="uri" xlink:type="simple">https://www.mushroomexpert.com/cortinarius_corrugatus.html</ext-link> [Access date: 1-12-2025]</mixed-citation></ref><ref id="B47"><mixed-citation xmlns:xlink="http://www.w3.org/1999/xlink" xlink:type="simple"><person-group><name name-style="western"><surname>Soop</surname><given-names>K</given-names></name><name name-style="western"><surname>Dima</surname><given-names>B</given-names></name><name name-style="western"><surname>Cooper</surname><given-names>JA</given-names></name><name name-style="western"><surname>Park</surname><given-names>D</given-names></name><name name-style="western"><surname>Oertel</surname><given-names>B</given-names></name></person-group> (<year>2019</year>) <article-title>A phylogenetic approach to a global supraspecific taxonomy of <italic><tp:taxon-name><tp:taxon-name-part taxon-name-part-type="genus">Cortinarius</tp:taxon-name-part></tp:taxon-name></italic> (<tp:taxon-name><tp:taxon-name-part taxon-name-part-type="order">Agaricales</tp:taxon-name-part></tp:taxon-name>) with an emphasis on the southern mycota.</article-title><source>Persoonia</source><volume>42</volume>(<issue>1</issue>): <fpage>261</fpage>–<lpage>290</lpage>. <ext-link xlink:href="10.3767/persoonia.2019.42.10" ext-link-type="doi" xlink:type="simple">https://doi.org/10.3767/persoonia.2019.42.10</ext-link></mixed-citation></ref><ref id="B36"><mixed-citation xmlns:xlink="http://www.w3.org/1999/xlink" xlink:type="simple"><person-group><name name-style="western"><surname>Moser</surname><given-names>MM</given-names></name></person-group> (<year>1983</year>) <source>Keys to Agarics and Boleti (<tp:taxon-name><tp:taxon-name-part taxon-name-part-type="order">Polyporales</tp:taxon-name-part></tp:taxon-name>, <tp:taxon-name><tp:taxon-name-part taxon-name-part-type="order">Boletales</tp:taxon-name-part></tp:taxon-name>, <tp:taxon-name><tp:taxon-name-part taxon-name-part-type="order">Agaricales</tp:taxon-name-part></tp:taxon-name>, <tp:taxon-name><tp:taxon-name-part taxon-name-part-type="order">Russulales</tp:taxon-name-part></tp:taxon-name>). In: Kibby G (Ed.) Plant S (transl.).</source><publisher-name>Roger Phillips</publisher-name>, <publisher-loc>London, United Kingdom</publisher-loc>, <size units="page">535 pp</size>.</mixed-citation></ref><ref id="B42"><mixed-citation xmlns:xlink="http://www.w3.org/1999/xlink" xlink:type="simple"><person-group><name name-style="western"><surname>Peintner</surname><given-names>U</given-names></name><name name-style="western"><surname>Moser</surname><given-names>M</given-names></name><name name-style="western"><surname>Vilgalys</surname><given-names>R</given-names></name></person-group> (<year>2002a</year>) <article-title><italic><tp:taxon-name><tp:taxon-name-part taxon-name-part-type="genus">Thaxterogaster</tp:taxon-name-part></tp:taxon-name></italic> is a taxonomic synonym of <italic><tp:taxon-name><tp:taxon-name-part taxon-name-part-type="genus">Cortinarius</tp:taxon-name-part></tp:taxon-name></italic>: New combinations and new names.</article-title><source>Mycotaxon</source><volume>81</volume>: <fpage>177</fpage>–<lpage>184</lpage>. <ext-link xlink:href="https://api.semanticscholar.org/CorpusID:89389682" ext-link-type="uri" xlink:type="simple">https://api.semanticscholar.org/CorpusID:89389682</ext-link></mixed-citation></ref><ref id="B43"><mixed-citation xmlns:xlink="http://www.w3.org/1999/xlink" xlink:type="simple"><person-group><name name-style="western"><surname>Peintner</surname><given-names>U</given-names></name><name name-style="western"><surname>Horak</surname><given-names>E</given-names></name><name name-style="western"><surname>Moser</surname><given-names>M</given-names></name><name name-style="western"><surname>Vilgalys</surname><given-names>R</given-names></name></person-group> (<year>2002b</year>) <article-title><italic><tp:taxon-name><tp:taxon-name-part taxon-name-part-type="genus">Rozites</tp:taxon-name-part></tp:taxon-name></italic>, <italic><tp:taxon-name><tp:taxon-name-part taxon-name-part-type="genus">Cuphocybe</tp:taxon-name-part></tp:taxon-name></italic> and <italic><tp:taxon-name><tp:taxon-name-part taxon-name-part-type="genus">Rapacea</tp:taxon-name-part></tp:taxon-name></italic> are taxonomic synonyms of <italic><tp:taxon-name><tp:taxon-name-part taxon-name-part-type="genus">Cortinarius</tp:taxon-name-part></tp:taxon-name></italic>: New combinations and new names.</article-title><source>Mycotaxon</source><volume>83</volume>: <fpage>447</fpage>–<lpage>452</lpage>. <ext-link xlink:href="http://www.mycotaxon.com/vol/abstracts/83/83.447" ext-link-type="uri" xlink:type="simple">http://www.mycotaxon.com/vol/abstracts/83/83.447</ext-link></mixed-citation></ref></ref-list></tp:taxon-treatment>
