# Supplementary material for: ﻿Five new species of Cortinarius (Cortinariaceae) from Yunnan, China, based on molecular and morphological evidence
Source: MycoKeys. 2025 Apr 14;116:145–66. doi: 10.3897/mycokeys.116.146710 (PMC12012550; doi:10.3897/mycokeys.116.146710)
Supplement: XML Treatment for Cortinarius coriaceus [file mycokeys.116.146710-treatment2.xml]

<!DOCTYPE tp:taxon-treatment
  PUBLIC "-//TaxonX//DTD Taxonomic Treatment Publishing DTD v0 20100105//EN" "tax-treatment-NSO.dtd">
<tp:taxon-treatment xmlns:tp="http://www.plazi.org/taxpub"><tp:treatment-meta><kwd-group><label>Taxon classification</label><kwd>
                <named-content content-type="kingdom">Fungi</named-content>
              </kwd><kwd>
                <named-content content-type="order">Agaricales</named-content>
              </kwd><kwd>
                <named-content content-type="family">Cortinariaceae</named-content>
              </kwd></kwd-group><mixed-citation publication-type="journal"><person-group><name><surname>Jia</surname><given-names>Liu-Kun</given-names></name><name><surname>Wang</surname><given-names>Zi-Rui</given-names></name><name><surname>Yang</surname><given-names>Zhu-Liang</given-names></name></person-group><article-title>﻿Five new species of <italic><tp:taxon-name><tp:taxon-name-part taxon-name-part-type="genus" reg="Cortinarius">Cortinarius</tp:taxon-name-part></tp:taxon-name></italic> (<tp:taxon-name><tp:taxon-name-part taxon-name-part-type="family">Cortinariaceae</tp:taxon-name-part></tp:taxon-name>) from Yunnan, China, based on molecular and morphological evidence</article-title><source>MycoKeys</source><day>14</day><month>04</month><year>2025</year><volume>116</volume><fpage>145</fpage><lpage>166</lpage><pub-id pub-id-type="doi">10.3897/mycokeys.116.146710</pub-id></mixed-citation></tp:treatment-meta><tp:nomenclature><label>﻿</label><tp:taxon-name>
              <object-id xmlns:xlink="http://www.w3.org/1999/xlink" content-type="arpha" xlink:type="simple">C86A92F1-DC06-5C6F-B59F-B8425242CF02</object-id>
              <tp:taxon-name-part taxon-name-part-type="genus" reg="Cortinarius">Cortinarius</tp:taxon-name-part>
              <tp:taxon-name-part taxon-name-part-type="species" reg="coriaceus">coriaceus</tp:taxon-name-part>
              <object-id xmlns:xlink="http://www.w3.org/1999/xlink" content-type="mycobank" xlink:type="simple"> 857351</object-id>
            </tp:taxon-name><tp:taxon-authority>Zhu L. Yang, Liu K. Jia &amp; Zi R. Wang</tp:taxon-authority><tp:taxon-status xmlns:xlink="http://www.w3.org/1999/xlink" xlink:type="simple">sp. nov.</tp:taxon-status><xref ref-type="fig" rid="F3">Fig. 3</xref></tp:nomenclature><tp:treatment-sec sec-type="etymology" id="SECID0E32BI"><title>Etymology.</title><p>The epithet “<italic><tp:taxon-name><tp:taxon-name-part taxon-name-part-type="genus" reg="Cortinarius"/><tp:taxon-name-part taxon-name-part-type="species" reg="coriaceus">coriaceus</tp:taxon-name-part></tp:taxon-name></italic>” (Lat.) refers to the brown pileus with a leathery texture of this species.</p><fig id="F3" position="float" orientation="portrait"><object-id xmlns:xlink="http://www.w3.org/1999/xlink" content-type="doi" xlink:type="simple">10.3897/mycokeys.116.146710.figure3</object-id><object-id xmlns:xlink="http://www.w3.org/1999/xlink" content-type="arpha" xlink:type="simple">718BA2E5-A22D-5984-8974-9B26B08444BE</object-id><label>Figure 3.</label><caption><p><italic><tp:taxon-name><tp:taxon-name-part taxon-name-part-type="genus" reg="Cortinarius">Cortinarius</tp:taxon-name-part><tp:taxon-name-part taxon-name-part-type="species" reg="coriaceus">coriaceus</tp:taxon-name-part></tp:taxon-name></italic> (<bold>a, c–g</bold><named-content xmlns:xlink="http://www.w3.org/1999/xlink" content-type="dwc:institutional_code" xlink:title="Cryptogamic Herbarium of Kunming Institute of Botany, Chinese Academy of Sciences" xlink:href="http://grbio.org/institution/cryptogamic-herbarium-kunming-institute-botany" xlink:type="simple">KUN-HKAS</named-content> 145136, Holotype <bold>b</bold><named-content xmlns:xlink="http://www.w3.org/1999/xlink" content-type="dwc:institutional_code" xlink:title="Cryptogamic Herbarium of Kunming Institute of Botany, Chinese Academy of Sciences" xlink:href="http://grbio.org/institution/cryptogamic-herbarium-kunming-institute-botany" xlink:type="simple">KUN-HKAS</named-content> 145314) <bold>a, b</bold> basidiomata <bold>c–e</bold> basidiospores <bold>f</bold> pileipellis <bold>g</bold> basidia; and marginal sterile cells. Scale bars: 5 cm (<bold>a, b</bold>); 2 μm (<bold>c, d</bold>); 10 μm (<bold>e</bold>); 20 μm (<bold>f, g</bold>).</p></caption><graphic xmlns:xlink="http://www.w3.org/1999/xlink" xlink:href="mycokeys-116-145-g003.jpg" position="float" orientation="portrait" xlink:type="simple" id="oo_1307711.jpg"><uri content-type="original_file" xlink:type="simple">https://binary.pensoft.net/fig/1307711</uri></graphic></fig></tp:treatment-sec><tp:treatment-sec sec-type="Holotype" id="SECID0EA5BI"><title>Holotype.</title><p>China • Yunnan Province: Lijiang City, Yulong Naxi Autonomous County, Lijiang Alpine Botanical Garden, in a subalpine temperate broad-leaved and coniferous mixed forest with trees of <italic><tp:taxon-name><tp:taxon-name-part taxon-name-part-type="genus" reg="Quercus">Quercus</tp:taxon-name-part></tp:taxon-name></italic> and <italic><tp:taxon-name><tp:taxon-name-part taxon-name-part-type="genus" reg="Pinus">Pinus</tp:taxon-name-part></tp:taxon-name></italic>, <named-content xmlns:xlink="http://www.w3.org/1999/xlink" content-type="dwc:verbatimCoordinates" xlink:type="simple"><named-content content-type="geo-json" specific-use="{&#34;type&#34;:&#34;Point&#34;,&#34;coordinates&#34;:[100.178500,27.003500]}" id="NCID0EX5BI" xlink:type="simple">27°0.21'N, 100°10.71'E</named-content></named-content>, elevation 3,340 m, 7 August 2023, Dong-Mei Li 299 (<named-content xmlns:xlink="http://www.w3.org/1999/xlink" content-type="dwc:institutional_code" xlink:title="Cryptogamic Herbarium of Kunming Institute of Botany, Chinese Academy of Sciences" xlink:href="http://grbio.org/institution/cryptogamic-herbarium-kunming-institute-botany" xlink:type="simple">KUN-HKAS</named-content> 145316). GenBank: ITS: <ext-link xmlns:xlink="http://www.w3.org/1999/xlink" xlink:href="PQ772202" ext-link-type="gen" xlink:type="simple">PQ772202</ext-link>, <abbrev xmlns:xlink="http://www.w3.org/1999/xlink" xlink:title="ribosomal large subunit 28S region" id="ABBRID0EF6BI" xlink:type="simple">nrLSU</abbrev>: <ext-link xmlns:xlink="http://www.w3.org/1999/xlink" xlink:href="PQ772214" ext-link-type="gen" xlink:type="simple">PQ772214</ext-link>.</p></tp:treatment-sec><tp:treatment-sec sec-type="diagnosis" id="SECID0EO6BI"><title>Diagnosis.</title><p><italic><tp:taxon-name><tp:taxon-name-part taxon-name-part-type="genus" reg="Cortinarius">Cortinarius</tp:taxon-name-part><tp:taxon-name-part taxon-name-part-type="species" reg="coriaceus">coriaceus</tp:taxon-name-part></tp:taxon-name></italic> looks like <italic><tp:taxon-name><tp:taxon-name-part taxon-name-part-type="genus" reg="Cortinarius">C.</tp:taxon-name-part><tp:taxon-name-part taxon-name-part-type="species" reg="odoritraganus">odoritraganus</tp:taxon-name-part></tp:taxon-name></italic> Niskanen, Liimat. &amp; Ammirati, but differs in its emarginate lamellae, cylindrical stipe, and relatively larger basidiospores (<xref ref-type="bibr" rid="B39">Niskanen 2020</xref>).</p></tp:treatment-sec><tp:treatment-sec sec-type="description" id="SECID0EOACI"><title>Description.</title><p><bold><italic>Basidioma</italic></bold> medium-sized to large. <bold><italic>Pileus</italic></bold> 3 cm diam when young, 4.5–7 cm diam when mature, initially slightly campanulate, becoming plano-convex, occasionally with slightly subumbonate center, viscid, with a leathery texture; brown (6C4–6C7), paler (6A2–6A4) towards the center, covered with white (1A1) fibrillose squamules when young; pale brown to brown (6A4–6C4), pale brown (6A2), or dark brown (6D4–6D6) towards the center when mature; margin incurved, with innate radial brownish (6C2–6C3) stripes when young; context of pileus pale brown to brown (6A3–6B3, 6C6). <bold><italic>Lamellae</italic></bold> emarginate, medium-spaced (L = 38–52, l = 27–36), pale brown (6A4) with a faint pinkish (12A2) tint when young, later brown (6C4–6C7). <bold><italic>Stipe</italic></bold> 4.5–6 × 0.7–1.2 cm, cylindrical, dirty white (1A1–1B1) and pale violaceous (16A2–16A4), with more and more violaceous (16A4) tint towards the stipe apex when young, later dirty white (1A1–1B1), pale brown (6B2–6B4), covered with brown (6C6) to dark brown (6D6) fibrillose squamules; annulus cortinate; context of stipe dirty white (1A1–1B1) with brown (6C6); basal mycelium white (1A1).</p><p><bold><italic>Basidiospores</italic></bold> [60/3/3] (10–)11.5–12.5(–14) × (5–)7.5–10 μm, Q = 1.25–1.43(–1.66), av. = 12.06 ± 0.85 × 8.33 ± 1.48 μm, Qav. = 1.48 ± 0.24, ellipsoid to amygdaliform, moderately to strongly verrucose, inamyloid. <bold><italic>Basidia</italic></bold> 37.5–43 × 7.5–10 μm, 4-spored, clavate. <bold><italic>Trama of lamellae</italic></bold> regular, composed of colorless to yellowish, smooth hyphae 12.5–15 μm wide. <bold><italic>Cystidia</italic></bold> absent. <bold><italic>Pileipellis</italic></bold> duplex: epicutis weakly developed, 15–20 μm thick, composed of only 2–3 layers of interwoven to parallel, colorless, smooth, thin-walled, long-celled hyphae 3–7.5 µm wide; hypocutis composed of interwoven to parallel, colorless, cylindrical, thin-walled hyphae 12.5–17.5 μm wide. <bold><italic>Clamp connections</italic></bold> common in all parts of basidioma.</p></tp:treatment-sec><tp:treatment-sec sec-type="habitat" id="SECID0E4BCI"><title>Habitat/host.</title><p>Summer. Solitary or gregarious on soil in subalpine temperate broad-leaved and coniferous mixed forests with trees of <italic><tp:taxon-name><tp:taxon-name-part taxon-name-part-type="genus" reg="Quercus">Quercus</tp:taxon-name-part></tp:taxon-name></italic> and <italic><tp:taxon-name><tp:taxon-name-part taxon-name-part-type="genus" reg="Pinus">Pinus</tp:taxon-name-part></tp:taxon-name></italic>.</p></tp:treatment-sec><tp:treatment-sec sec-type="distribution" id="SECID0ERCCI"><title>Distribution.</title><p>Currently known from southwestern China.</p></tp:treatment-sec><tp:treatment-sec sec-type="material" id="SECID0EWCCI"><title>Additional specimens examined.</title><p>China • Yunnan Province: Lijiang City, Yulong Naxi Autonomous County, Lijiang Alpine Botanical Garden, in a subalpine temperate broad-leaved and coniferous mixed forest with trees of <italic><tp:taxon-name><tp:taxon-name-part taxon-name-part-type="genus" reg="Quercus">Quercus</tp:taxon-name-part></tp:taxon-name></italic> and <italic><tp:taxon-name><tp:taxon-name-part taxon-name-part-type="genus" reg="Pinus">Pinus</tp:taxon-name-part></tp:taxon-name></italic>, 27°0.21'N, 100°10.71'E, elevation 3,340 m, 7 August 2023, Guan-Rui Li 328 (<named-content xmlns:xlink="http://www.w3.org/1999/xlink" content-type="dwc:institutional_code" xlink:title="Cryptogamic Herbarium of Kunming Institute of Botany, Chinese Academy of Sciences" xlink:href="http://grbio.org/institution/cryptogamic-herbarium-kunming-institute-botany" xlink:type="simple">KUN-HKAS</named-content> 145314), same place and date, Guan-Rui Li 333 (<named-content xmlns:xlink="http://www.w3.org/1999/xlink" content-type="dwc:institutional_code" xlink:title="Cryptogamic Herbarium of Kunming Institute of Botany, Chinese Academy of Sciences" xlink:href="http://grbio.org/institution/cryptogamic-herbarium-kunming-institute-botany" xlink:type="simple">KUN-HKAS</named-content> 145315).</p></tp:treatment-sec><tp:treatment-sec sec-type="notes" id="SECID0ESDCI"><title>Notes.</title><p><italic><tp:taxon-name><tp:taxon-name-part taxon-name-part-type="genus" reg="Cortinarius">Cortinarius</tp:taxon-name-part><tp:taxon-name-part taxon-name-part-type="species" reg="coriaceus">coriaceus</tp:taxon-name-part></tp:taxon-name></italic> is characterized by its brown, leathery-wrinkled pileus, pinkish-tinted lamellae, and relatively larger basidiospores.</p><p><italic><tp:taxon-name><tp:taxon-name-part taxon-name-part-type="genus" reg="Cortinarius">Cortinarius</tp:taxon-name-part><tp:taxon-name-part taxon-name-part-type="species" reg="coriaceus">coriaceus</tp:taxon-name-part></tp:taxon-name></italic> is phylogenetically closely related to and morphologically similar to <italic><tp:taxon-name><tp:taxon-name-part taxon-name-part-type="genus" reg="Cortinarius">C.</tp:taxon-name-part><tp:taxon-name-part taxon-name-part-type="species" reg="odoritraganus">odoritraganus</tp:taxon-name-part></tp:taxon-name></italic>, known from Eastern North America and Costa Rica, in mixed temperate forest with <italic><tp:taxon-name><tp:taxon-name-part taxon-name-part-type="genus" reg="Abies">Abies</tp:taxon-name-part></tp:taxon-name></italic> and <italic><tp:taxon-name><tp:taxon-name-part taxon-name-part-type="genus" reg="Betula">Betula</tp:taxon-name-part></tp:taxon-name></italic> or mountain <italic><tp:taxon-name><tp:taxon-name-part taxon-name-part-type="genus" reg="Quercus">Quercus</tp:taxon-name-part></tp:taxon-name></italic> forest. However, <italic><tp:taxon-name><tp:taxon-name-part taxon-name-part-type="genus" reg="Cortinarius">C.</tp:taxon-name-part><tp:taxon-name-part taxon-name-part-type="species" reg="odoritraganus">odoritraganus</tp:taxon-name-part></tp:taxon-name></italic> differs in its paler pileus, adnexed, purple-brown to brown lamellae, longer and thicker stipe (5–10 × 1–2 cm), and relatively smaller basidiospores (9.5–11.5 × 6–7.5 μm) (<xref ref-type="bibr" rid="B39">Niskanen 2020</xref>). <italic><tp:taxon-name><tp:taxon-name-part taxon-name-part-type="genus" reg="Cortinarius">Cortinarius</tp:taxon-name-part><tp:taxon-name-part taxon-name-part-type="species" reg="niveotraganus">niveotraganus</tp:taxon-name-part></tp:taxon-name></italic> Kytöv., Niskanen &amp; Liimat., another related species, is distinguished by its hemispherical to broadly convex pileus, initially white to greyish white lamellae with bluish tints, clavate stipe, relatively smaller basidiospores (8.6–10.9 × 5.2–6.3 μm), and occurrence in planted <italic><tp:taxon-name><tp:taxon-name-part taxon-name-part-type="genus" reg="Betula">Betula</tp:taxon-name-part></tp:taxon-name></italic> forests (<xref ref-type="bibr" rid="B38">Niskanen 2014</xref>).</p></tp:treatment-sec><ref-list><ref id="B39"><mixed-citation xmlns:xlink="http://www.w3.org/1999/xlink" xlink:type="simple"><person-group><name name-style="western"><surname>Niskanen</surname><given-names>T</given-names></name></person-group> (<year>2020</year>) Index Fungorum: Published Numbers 6(438). <ext-link xlink:href="https://www.indexfungorum.org/Publications/Index%20Fungorum%20no.438.pdf" ext-link-type="uri" xlink:type="simple">https://www.indexfungorum.org/Publications/Index%20Fungorum%20no.438.pdf</ext-link></mixed-citation></ref><ref id="B38"><mixed-citation xmlns:xlink="http://www.w3.org/1999/xlink" xlink:type="simple"><person-group><name name-style="western"><surname>Niskanen</surname><given-names>T</given-names></name></person-group> (<year>2014</year>) Index Fungorum: Published Numbers 186: 1–2. <ext-link xlink:href="https://www.indexfungorum.org/Publications/Index%20Fungorum%20no.186.pdf" ext-link-type="uri" xlink:type="simple">https://www.indexfungorum.org/Publications/Index%20Fungorum%20no.186.pdf</ext-link></mixed-citation></ref></ref-list></tp:taxon-treatment>
