# Supplementary material for: ﻿Five new species of Cortinarius (Cortinariaceae) from Yunnan, China, based on molecular and morphological evidence
Source: MycoKeys. 2025 Apr 14;116:145–66. doi: 10.3897/mycokeys.116.146710 (PMC12012550; doi:10.3897/mycokeys.116.146710)
Supplement: XML Treatment for Cortinarius fuscocandidus [file mycokeys.116.146710-treatment3.xml]

<!DOCTYPE tp:taxon-treatment
  PUBLIC "-//TaxonX//DTD Taxonomic Treatment Publishing DTD v0 20100105//EN" "tax-treatment-NSO.dtd">
<tp:taxon-treatment xmlns:tp="http://www.plazi.org/taxpub"><tp:treatment-meta><kwd-group><label>Taxon classification</label><kwd>
                <named-content content-type="kingdom">Fungi</named-content>
              </kwd><kwd>
                <named-content content-type="order">Agaricales</named-content>
              </kwd><kwd>
                <named-content content-type="family">Cortinariaceae</named-content>
              </kwd></kwd-group><mixed-citation publication-type="journal"><person-group><name><surname>Jia</surname><given-names>Liu-Kun</given-names></name><name><surname>Wang</surname><given-names>Zi-Rui</given-names></name><name><surname>Yang</surname><given-names>Zhu-Liang</given-names></name></person-group><article-title>﻿Five new species of <italic><tp:taxon-name><tp:taxon-name-part taxon-name-part-type="genus" reg="Cortinarius">Cortinarius</tp:taxon-name-part></tp:taxon-name></italic> (<tp:taxon-name><tp:taxon-name-part taxon-name-part-type="family">Cortinariaceae</tp:taxon-name-part></tp:taxon-name>) from Yunnan, China, based on molecular and morphological evidence</article-title><source>MycoKeys</source><day>14</day><month>04</month><year>2025</year><volume>116</volume><fpage>145</fpage><lpage>166</lpage><pub-id pub-id-type="doi">10.3897/mycokeys.116.146710</pub-id></mixed-citation></tp:treatment-meta><tp:nomenclature><label>﻿</label><tp:taxon-name>
              <object-id xmlns:xlink="http://www.w3.org/1999/xlink" content-type="arpha" xlink:type="simple">8D0A656B-CD20-58A6-9921-209107839391</object-id>
              <tp:taxon-name-part taxon-name-part-type="genus" reg="Cortinarius">Cortinarius</tp:taxon-name-part>
              <tp:taxon-name-part taxon-name-part-type="species" reg="fuscocandidus">fuscocandidus</tp:taxon-name-part>
              <object-id xmlns:xlink="http://www.w3.org/1999/xlink" content-type="mycobank" xlink:type="simple"> 857352</object-id>
            </tp:taxon-name><tp:taxon-authority>Zhu L. Yang, Liu K. Jia &amp; Zi R. Wang</tp:taxon-authority><tp:taxon-status xmlns:xlink="http://www.w3.org/1999/xlink" xlink:type="simple">sp. nov.</tp:taxon-status><xref ref-type="fig" rid="F4">Fig. 4</xref></tp:nomenclature><tp:treatment-sec sec-type="etymology" id="SECID0EDICI"><title>Etymology.</title><p>The epithet “<italic><tp:taxon-name><tp:taxon-name-part taxon-name-part-type="genus" reg="Cortinarius"/><tp:taxon-name-part taxon-name-part-type="species" reg="fuscocandidus">fuscocandidus</tp:taxon-name-part></tp:taxon-name></italic>” (Lat.) refers to the dark brown pileus with a white margin of this species.</p><fig id="F4" position="float" orientation="portrait"><object-id xmlns:xlink="http://www.w3.org/1999/xlink" content-type="doi" xlink:type="simple">10.3897/mycokeys.116.146710.figure4</object-id><object-id xmlns:xlink="http://www.w3.org/1999/xlink" content-type="arpha" xlink:type="simple">11A0A6AF-0AB4-54CF-A2A3-BE5D2D179C08</object-id><label>Figure 4.</label><caption><p><italic><tp:taxon-name><tp:taxon-name-part taxon-name-part-type="genus" reg="Cortinarius">Cortinarius</tp:taxon-name-part><tp:taxon-name-part taxon-name-part-type="species" reg="fuscocandidus">fuscocandidus</tp:taxon-name-part></tp:taxon-name></italic> (<bold>a–g</bold><named-content xmlns:xlink="http://www.w3.org/1999/xlink" content-type="dwc:institutional_code" xlink:title="Cryptogamic Herbarium of Kunming Institute of Botany, Chinese Academy of Sciences" xlink:href="http://grbio.org/institution/cryptogamic-herbarium-kunming-institute-botany" xlink:type="simple">KUN-HKAS</named-content> 70198, Holotype) <bold>a, b</bold> basidiomata <bold>c–e</bold> basidiospores <bold>f</bold> pileipellis <bold>g</bold> basidia; and marginal sterile cells. Scale bars: 5 cm (<bold>a, b</bold>); 2 μm (<bold>c, d</bold>); 10 μm (<bold>e</bold>); 20 μm (<bold>f, g</bold>).</p></caption><graphic xmlns:xlink="http://www.w3.org/1999/xlink" xlink:href="mycokeys-116-145-g004.jpg" position="float" orientation="portrait" xlink:type="simple" id="oo_1307712.jpg"><uri content-type="original_file" xlink:type="simple">https://binary.pensoft.net/fig/1307712</uri></graphic></fig></tp:treatment-sec><tp:treatment-sec sec-type="Holotype" id="SECID0EBKCI"><title>Holotype.</title><p>China • Yunnan Province: Lijiang City, Ninglang Yi Autonomous County, Xinyingpan Township, in a subalpine temperate broad-leaved and coniferous mixed forest with trees of <italic><tp:taxon-name><tp:taxon-name-part taxon-name-part-type="genus" reg="Quercus">Quercus</tp:taxon-name-part></tp:taxon-name></italic> and <italic><tp:taxon-name><tp:taxon-name-part taxon-name-part-type="genus" reg="Pinus">Pinus</tp:taxon-name-part></tp:taxon-name></italic>, <named-content xmlns:xlink="http://www.w3.org/1999/xlink" content-type="dwc:verbatimCoordinates" xlink:type="simple"><named-content content-type="geo-json" specific-use="{&#34;type&#34;:&#34;Point&#34;,&#34;coordinates&#34;:[100.927167,27.165000]}" id="NCID0EYKCI" xlink:type="simple">27°9.9'N, 100°55.63'E</named-content></named-content>, elevation 2,700 m, 7 August 2011, Qing Cai 602 (<named-content xmlns:xlink="http://www.w3.org/1999/xlink" content-type="dwc:institutional_code" xlink:title="Cryptogamic Herbarium of Kunming Institute of Botany, Chinese Academy of Sciences" xlink:href="http://grbio.org/institution/cryptogamic-herbarium-kunming-institute-botany" xlink:type="simple">KUN-HKAS</named-content> 70198). GenBank: ITS: <ext-link xmlns:xlink="http://www.w3.org/1999/xlink" xlink:href="PQ772210" ext-link-type="gen" xlink:type="simple">PQ772210</ext-link>, <abbrev xmlns:xlink="http://www.w3.org/1999/xlink" xlink:title="ribosomal large subunit 28S region" id="ABBRID0EGLCI" xlink:type="simple">nrLSU</abbrev>: <ext-link xmlns:xlink="http://www.w3.org/1999/xlink" xlink:href="PQ772222" ext-link-type="gen" xlink:type="simple">PQ772222</ext-link>.</p></tp:treatment-sec><tp:treatment-sec sec-type="diagnosis" id="SECID0EPLCI"><title>Diagnosis.</title><p><italic><tp:taxon-name><tp:taxon-name-part taxon-name-part-type="genus" reg="Cortinarius">Cortinarius</tp:taxon-name-part><tp:taxon-name-part taxon-name-part-type="species" reg="fuscocandidus">fuscocandidus</tp:taxon-name-part></tp:taxon-name></italic> resembles <italic><tp:taxon-name><tp:taxon-name-part taxon-name-part-type="genus" reg="Cortinarius">C.</tp:taxon-name-part><tp:taxon-name-part taxon-name-part-type="species" reg="fulvopaludosus">fulvopaludosus</tp:taxon-name-part></tp:taxon-name></italic> Kytov., Niskanen &amp; Liimat. (<xref ref-type="bibr" rid="B23">Liimatainen 2017</xref>), but differs in its white margin, more robust stipe, and broadly ellipsoid to amygdaliform basidiospores.</p></tp:treatment-sec><tp:treatment-sec sec-type="description" id="SECID0EPMCI"><title>Description.</title><p><bold><italic>Basidioma</italic></bold> small. <bold><italic>Pileus</italic></bold> 1.8–2 cm diam, applanate to plano-convex with a papilla, viscid; dark brown (6E7); margin white (1A1), sparsely covered with brown (6C6) fibrillose squamules; context of pileus brown (6D7). <bold><italic>Lamellae</italic></bold> emarginate with decurrent tooth, medium-spaced (L = 25–33, l = 9–12), pale brown (6B4) with a somewhat pale violaceous (16A2) tint. <bold><italic>Stipe</italic></bold> 5–7 × 0.3–0.6 cm, cylindrical, white (1A1) with a somewhat pale violaceous (16A2) tint, pale brown (6B2–6B4) when damaged; annulus cortinate; context of stipe not observed; basal mycelium white (1A1) with a somewhat pale violaceous (16A2) tint.</p><p><bold><italic>Basidiospores</italic></bold> [60/2/2] 7.5–10.5 × (5–)7–10 μm, Q = 1.07–1.5(–1.65), av. = 8.19 ± 1.24 × 6.99 ± 1.26 μm, Qav. = 1.29 ± 0.18, broadly ellipsoid to amygdaliform, occasionally subglobose, strongly verrucose, inamyloid. <bold><italic>Basidia</italic></bold> 20–22.5 × 7.5–10 μm, 4-spored, clavate. <bold><italic>Trama of lamellae</italic></bold> regular, composed of colorless, smooth hyphae 7.5–10 μm wide. <bold><italic>Cystidia</italic></bold> absent. <bold><italic>Pileipellis</italic></bold> duplex: epicutis weakly developed, 11–15 μm thick, gelatinous, composed of interwoven to parallel, colorless, smooth, thin-walled, long-celled hyphae 2.5–5 µm wide, with brownish incrustation; hypocutis composed of only 3–5 layers of interwoven to parallel, colorless, cylindrical, thin-walled hyphae 7.5–15 μm wide. <bold><italic>Clamp connections</italic></bold> common in all parts of basidioma.</p></tp:treatment-sec><tp:treatment-sec sec-type="habitat" id="SECID0E5NCI"><title>Habitat/host.</title><p>Summer. Gregarious on soil in subalpine temperate broad-leaved and coniferous mixed forests with trees of <italic><tp:taxon-name><tp:taxon-name-part taxon-name-part-type="genus" reg="Quercus">Quercus</tp:taxon-name-part></tp:taxon-name></italic> and <italic><tp:taxon-name><tp:taxon-name-part taxon-name-part-type="genus" reg="Pinus">Pinus</tp:taxon-name-part></tp:taxon-name></italic>.</p></tp:treatment-sec><tp:treatment-sec sec-type="distribution" id="SECID0ESOCI"><title>Distribution.</title><p>Currently known from southwestern China.</p></tp:treatment-sec><tp:treatment-sec sec-type="Additional specimen examined" id="SECID0EXOCI"><title>Additional specimen examined.</title><p>China • Yunnan Province: Lijiang City, Gucheng District, Jinshan Township, in a subalpine temperate broad-leaved and coniferous mixed forest with trees of <italic><tp:taxon-name><tp:taxon-name-part taxon-name-part-type="genus" reg="Quercus">Quercus</tp:taxon-name-part></tp:taxon-name></italic> and <italic><tp:taxon-name><tp:taxon-name-part taxon-name-part-type="genus" reg="Pinus">Pinus</tp:taxon-name-part></tp:taxon-name></italic>, <named-content xmlns:xlink="http://www.w3.org/1999/xlink" content-type="dwc:verbatimCoordinates" xlink:type="simple"><named-content content-type="geo-json" specific-use="{&#34;type&#34;:&#34;Point&#34;,&#34;coordinates&#34;:[100.307333,26.909167]}" id="NCID0EOPCI" xlink:type="simple">26°54.55'N, 100°18.44'E</named-content></named-content>, elevation 2,145 m, 28 July 2011, Li-Ping Tang 1331 (<named-content xmlns:xlink="http://www.w3.org/1999/xlink" content-type="dwc:institutional_code" xlink:title="Cryptogamic Herbarium of Kunming Institute of Botany, Chinese Academy of Sciences" xlink:href="http://grbio.org/institution/cryptogamic-herbarium-kunming-institute-botany" xlink:type="simple">KUN-HKAS</named-content> 69792).</p></tp:treatment-sec><tp:treatment-sec sec-type="notes" id="SECID0EXPCI"><title>Notes.</title><p><italic><tp:taxon-name><tp:taxon-name-part taxon-name-part-type="genus" reg="Cortinarius">Cortinarius</tp:taxon-name-part><tp:taxon-name-part taxon-name-part-type="species" reg="fuscocandidus">fuscocandidus</tp:taxon-name-part></tp:taxon-name></italic> is characterized by its dark brown, papillate pileus with a white margin, pale brown lamellae with a somewhat pale violaceous tint, and broadly ellipsoid basidiospores.</p><p>Phylogenetically, <italic><tp:taxon-name><tp:taxon-name-part taxon-name-part-type="genus" reg="Cortinarius">C.</tp:taxon-name-part><tp:taxon-name-part taxon-name-part-type="species" reg="fuscocandidus">fuscocandidus</tp:taxon-name-part></tp:taxon-name></italic> belongs to sect. <tp:taxon-name><tp:taxon-name-part taxon-name-part-type="genus" reg="Cortinarius"/><tp:taxon-name-part taxon-name-part-type="section" reg="Hinnulei">Hinnulei</tp:taxon-name-part></tp:taxon-name> and is closely related to <italic><tp:taxon-name><tp:taxon-name-part taxon-name-part-type="genus" reg="Cortinarius">C.</tp:taxon-name-part><tp:taxon-name-part taxon-name-part-type="species" reg="fulvopaludosus">fulvopaludosus</tp:taxon-name-part></tp:taxon-name></italic>. However, the phylogenetic tree shows low support between these two similar species, which can only be distinguished by their margin coloration and basidiospore size (<xref ref-type="bibr" rid="B23">Liimatainen 2017</xref>).</p><p>Morphologically, <italic><tp:taxon-name><tp:taxon-name-part taxon-name-part-type="genus" reg="Cortinarius">C.</tp:taxon-name-part><tp:taxon-name-part taxon-name-part-type="species" reg="fuscocandidus">fuscocandidus</tp:taxon-name-part></tp:taxon-name></italic> looks like a typical member of sect. <tp:taxon-name><tp:taxon-name-part taxon-name-part-type="genus" reg="Cortinarius"/><tp:taxon-name-part taxon-name-part-type="section" reg="Hinnulei">Hinnulei</tp:taxon-name-part></tp:taxon-name> (<xref ref-type="bibr" rid="B6">Fries 1838</xref>; <xref ref-type="bibr" rid="B4">Bidaud et al. 2012</xref>; <xref ref-type="bibr" rid="B22">Li et al. 2016</xref>; <xref ref-type="bibr" rid="B26">Liimatainen et al. 2017</xref>; <xref ref-type="bibr" rid="B27">2020</xref>), where the overall coloration of the pileus is brown to dark brown. However, the white margin, somewhat pale violaceous lamellae, and broadly ellipsoid basidiospores (7.5–10.5 × (5–)7–10 μm) differentiate it from the most similar species, <italic><tp:taxon-name><tp:taxon-name-part taxon-name-part-type="genus" reg="Cortinarius">C.</tp:taxon-name-part><tp:taxon-name-part taxon-name-part-type="species" reg="badioflavidus">badioflavidus</tp:taxon-name-part></tp:taxon-name></italic> Ammirati et al., which has brown to rich brown lamellae and narrower basidiospores (8.1–10.5 × 5.8–6.5 μm) (<xref ref-type="bibr" rid="B22">Li et al. 2016</xref>).</p></tp:treatment-sec><ref-list><ref id="B23"><mixed-citation xmlns:xlink="http://www.w3.org/1999/xlink" xlink:type="simple"><person-group><name name-style="western"><surname>Liimatainen</surname><given-names>K</given-names></name></person-group> (<year>2017</year>) Index Fungorum no. 344. <ext-link xlink:href="https://www.indexfungorum.org/Publications/Index%20Fungorum%20no.344.pdf" ext-link-type="uri" xlink:type="simple">https://www.indexfungorum.org/Publications/Index%20Fungorum%20no.344.pdf</ext-link></mixed-citation></ref><ref id="B6"><mixed-citation xmlns:xlink="http://www.w3.org/1999/xlink" xlink:type="simple"><person-group><name name-style="western"><surname>Fries</surname><given-names>EM</given-names></name></person-group> (<year>1838</year>) Epicrisis systematis mycologici, seu synopsis hymenomycetum. Upsaliae, 296–306.</mixed-citation></ref><ref id="B4"><mixed-citation xmlns:xlink="http://www.w3.org/1999/xlink" xlink:type="simple"><person-group><name name-style="western"><surname>Bidaud</surname><given-names>A</given-names></name><name name-style="western"><surname>Carteret</surname><given-names>X</given-names></name><name name-style="western"><surname>Patrick</surname><given-names>R</given-names></name><name name-style="western"><surname>Moënne-Loccoz</surname><given-names>P</given-names></name></person-group> (<year>2012</year>) <source>Atlas des Cortinaires.</source><publisher-name>Fédération Mycologique et Botanique Dauphiné-Savoie</publisher-name>, <publisher-loc>Marlioz, France</publisher-loc>, <size units="page">1573 pp</size>.</mixed-citation></ref><ref id="B22"><mixed-citation xmlns:xlink="http://www.w3.org/1999/xlink" xlink:type="simple"><person-group><name name-style="western"><surname>Li</surname><given-names>GJ</given-names></name><name name-style="western"><surname>Hyde</surname><given-names>KD</given-names></name><name name-style="western"><surname>Zhao</surname><given-names>RL</given-names></name><name name-style="western"><surname>Hongsanan</surname><given-names>S</given-names></name><name name-style="western"><surname>Abdel-Aziz</surname><given-names>FA</given-names></name><name name-style="western"><surname>Abdel-Wahab</surname><given-names>MA</given-names></name><name name-style="western"><surname>Alvarado</surname><given-names>P</given-names></name><name name-style="western"><surname>Alves-Silva</surname><given-names>G</given-names></name><name name-style="western"><surname>Ammirati</surname><given-names>JF</given-names></name><name name-style="western"><surname>Ariyawansa</surname><given-names>HA</given-names></name><name name-style="western"><surname>Baghela</surname><given-names>A</given-names></name><name name-style="western"><surname>Bahkali</surname><given-names>AH</given-names></name><name name-style="western"><surname>Beug</surname><given-names>M</given-names></name><name name-style="western"><surname>Bhat</surname><given-names>DJ</given-names></name><name name-style="western"><surname>Bojantchev</surname><given-names>D</given-names></name><name name-style="western"><surname>Boonpratuang</surname><given-names>T</given-names></name><name name-style="western"><surname>Bulgakov</surname><given-names>TS</given-names></name><name name-style="western"><surname>Camporesi</surname><given-names>E</given-names></name><name name-style="western"><surname>Boro</surname><given-names>MC</given-names></name><name name-style="western"><surname>Ceska</surname><given-names>O</given-names></name><name name-style="western"><surname>Chakraborty</surname><given-names>D</given-names></name><name name-style="western"><surname>Chen</surname><given-names>JJ</given-names></name><name name-style="western"><surname>Chethana</surname><given-names>KWT</given-names></name><name name-style="western"><surname>Chomnunti</surname><given-names>P</given-names></name><name name-style="western"><surname>Consiglio</surname><given-names>G</given-names></name><name name-style="western"><surname>Cui</surname><given-names>BK</given-names></name><name name-style="western"><surname>Dai</surname><given-names>DQ</given-names></name><name name-style="western"><surname>Dai</surname><given-names>YC</given-names></name><name name-style="western"><surname>Daranagama</surname><given-names>DA</given-names></name><name name-style="western"><surname>Das</surname><given-names>K</given-names></name><name name-style="western"><surname>Dayarathne</surname><given-names>MC</given-names></name><name name-style="western"><surname>De Crop</surname><given-names>E</given-names></name><name name-style="western"><surname>De Oliveira</surname><given-names>RJV</given-names></name><name name-style="western"><surname>de Souza</surname><given-names>CAF</given-names></name><name name-style="western"><surname>de Souza</surname><given-names>JI</given-names></name><name name-style="western"><surname>Dentinger</surname><given-names>BTM</given-names></name><name name-style="western"><surname>Dissanayake</surname><given-names>AJ</given-names></name><name name-style="western"><surname>Doilom</surname><given-names>M</given-names></name><name name-style="western"><surname>Drechsler-Santos</surname><given-names>ER</given-names></name><name name-style="western"><surname>Ghobad-Nejhad</surname><given-names>M</given-names></name><name name-style="western"><surname>Gilmore</surname><given-names>SP</given-names></name><name name-style="western"><surname>Góes-Neto</surname><given-names>A</given-names></name><name name-style="western"><surname>Gorczak</surname><given-names>M</given-names></name><name name-style="western"><surname>Haitjema</surname><given-names>CH</given-names></name><name name-style="western"><surname>Hapuarachchi</surname><given-names>KK</given-names></name><name name-style="western"><surname>Hashimoto</surname><given-names>A</given-names></name><name name-style="western"><surname>He</surname><given-names>MQ</given-names></name><name name-style="western"><surname>Henske</surname><given-names>JK</given-names></name><name name-style="western"><surname>Hirayama</surname><given-names>K</given-names></name><name name-style="western"><surname>Iribarren</surname><given-names>MJ</given-names></name><name name-style="western"><surname>Jayasiri</surname><given-names>SC</given-names></name><name name-style="western"><surname>Jayawardena</surname><given-names>RS</given-names></name><name name-style="western"><surname>Jeon</surname><given-names>SJ</given-names></name><name name-style="western"><surname>Jerônimo</surname><given-names>GH</given-names></name><name name-style="western"><surname>Jesus</surname><given-names>AL</given-names></name><name name-style="western"><surname>Jones</surname><given-names>EBG</given-names></name><name name-style="western"><surname>Kang</surname><given-names>JC</given-names></name><name name-style="western"><surname>Karunarathna</surname><given-names>SC</given-names></name><name name-style="western"><surname>Kirk</surname><given-names>PM</given-names></name><name name-style="western"><surname>Konta</surname><given-names>S</given-names></name><name name-style="western"><surname>Kuhnert</surname><given-names>E</given-names></name><name name-style="western"><surname>Langer</surname><given-names>E</given-names></name><name name-style="western"><surname>Lee</surname><given-names>HS</given-names></name><name name-style="western"><surname>Lee</surname><given-names>HB</given-names></name><name name-style="western"><surname>Li</surname><given-names>WJ</given-names></name><name name-style="western"><surname>Li</surname><given-names>XH</given-names></name><name name-style="western"><surname>Liimatainen</surname><given-names>K</given-names></name><name name-style="western"><surname>Lima</surname><given-names>DX</given-names></name><name name-style="western"><surname>Lin</surname><given-names>CG</given-names></name><name name-style="western"><surname>Liu</surname><given-names>JK</given-names></name><name name-style="western"><surname>Liu</surname><given-names>XZ</given-names></name><name name-style="western"><surname>Liu</surname><given-names>ZY</given-names></name><name name-style="western"><surname>Luangsa</surname><given-names>JJ-ard</given-names></name><name name-style="western"><surname>Lücking</surname><given-names>R</given-names></name><name name-style="western"><surname>Lumbsch</surname><given-names>HT</given-names></name><name name-style="western"><surname>Lumyong</surname><given-names>S</given-names></name><name name-style="western"><surname>Leaño</surname><given-names>EM</given-names></name><name name-style="western"><surname>Marano</surname><given-names>AV</given-names></name><name name-style="western"><surname>Matsumura</surname><given-names>M</given-names></name><name name-style="western"><surname>McKenzie</surname><given-names>EHC</given-names></name><name name-style="western"><surname>Mongkolsamrit</surname><given-names>S</given-names></name><name name-style="western"><surname>Mortimer</surname><given-names>PE</given-names></name><name name-style="western"><surname>Nguyen</surname><given-names>TTT</given-names></name><name name-style="western"><surname>Niskanen</surname><given-names>T</given-names></name><name name-style="western"><surname>Norphanphoun</surname><given-names>C</given-names></name><name name-style="western"><surname>O’Malley</surname><given-names>MA</given-names></name><name name-style="western"><surname>Parnmen</surname><given-names>S</given-names></name><name name-style="western"><surname>Pawłowska</surname><given-names>J</given-names></name><name name-style="western"><surname>Perera</surname><given-names>RH</given-names></name><name name-style="western"><surname>Phookamsak</surname><given-names>R</given-names></name><name name-style="western"><surname>Phukhamsakda</surname><given-names>C</given-names></name><name name-style="western"><surname>Pires-Zottarelli</surname><given-names>CLA</given-names></name><name name-style="western"><surname>Raspé</surname><given-names>O</given-names></name><name name-style="western"><surname>Reck</surname><given-names>MA</given-names></name><name name-style="western"><surname>Rocha</surname><given-names>SCO</given-names></name><name name-style="western"><surname>de Santiago</surname><given-names>ALCMA</given-names></name><name name-style="western"><surname>Senanayake</surname><given-names>IC</given-names></name><name name-style="western"><surname>Setti</surname><given-names>L</given-names></name><name name-style="western"><surname>Shang</surname><given-names>QJ</given-names></name><name name-style="western"><surname>Singh</surname><given-names>SK</given-names></name><name name-style="western"><surname>Sir</surname><given-names>EB</given-names></name><name name-style="western"><surname>Solomon</surname><given-names>KV</given-names></name><name name-style="western"><surname>Song</surname><given-names>J</given-names></name><name name-style="western"><surname>Srikitikulchai</surname><given-names>P</given-names></name><name name-style="western"><surname>Stadler</surname><given-names>M</given-names></name><name name-style="western"><surname>Suetrong</surname><given-names>S</given-names></name><name name-style="western"><surname>Takahashi</surname><given-names>H</given-names></name><name name-style="western"><surname>Takahashi</surname><given-names>T</given-names></name><name name-style="western"><surname>Tanaka</surname><given-names>K</given-names></name><name name-style="western"><surname>Tang</surname><given-names>LP</given-names></name><name name-style="western"><surname>Thambugala</surname><given-names>KM</given-names></name><name name-style="western"><surname>Thanakitpipattana</surname><given-names>D</given-names></name><name name-style="western"><surname>Theodorou</surname><given-names>MK</given-names></name><name name-style="western"><surname>Thongbai</surname><given-names>B</given-names></name><name name-style="western"><surname>Thummarukcharoen</surname><given-names>T</given-names></name><name name-style="western"><surname>Tian</surname><given-names>Q</given-names></name><name name-style="western"><surname>Tibpromma</surname><given-names>S</given-names></name><name name-style="western"><surname>Verbeken</surname><given-names>A</given-names></name><name name-style="western"><surname>Vizzini</surname><given-names>A</given-names></name><name name-style="western"><surname>Vlasák</surname><given-names>J</given-names></name><name name-style="western"><surname>Voigt</surname><given-names>K</given-names></name><name name-style="western"><surname>Wanasinghe</surname><given-names>DN</given-names></name><name name-style="western"><surname>Wang</surname><given-names>Y</given-names></name><name name-style="western"><surname>Weerakoon</surname><given-names>G</given-names></name><name name-style="western"><surname>Wen</surname><given-names>HA</given-names></name><name name-style="western"><surname>Wen</surname><given-names>TC</given-names></name><name name-style="western"><surname>Wijayawardene</surname><given-names>NN</given-names></name><name name-style="western"><surname>Wongkanoun</surname><given-names>S</given-names></name><name name-style="western"><surname>Wrzosek</surname><given-names>M</given-names></name><name name-style="western"><surname>Xiao</surname><given-names>YP</given-names></name><name name-style="western"><surname>Xu</surname><given-names>JC</given-names></name><name name-style="western"><surname>Yan</surname><given-names>JY</given-names></name><name name-style="western"><surname>Yang</surname><given-names>J</given-names></name><name name-style="western"><surname>Yang</surname><given-names>SD</given-names></name><name name-style="western"><surname>Hu</surname><given-names>Y</given-names></name><name name-style="western"><surname>Zhang</surname><given-names>JF</given-names></name><name name-style="western"><surname>Zhao</surname><given-names>J</given-names></name><name name-style="western"><surname>Zhou</surname><given-names>LW</given-names></name><name name-style="western"><surname>Peršoh</surname><given-names>D</given-names></name><name name-style="western"><surname>Phillips</surname><given-names>AJL</given-names></name><name name-style="western"><surname>Maharachchikumbura</surname><given-names>SSN</given-names></name></person-group> (<year>2016</year>) <article-title>Fungal diversity notes 253–366: Taxonomic and phylogenetic contributions to fungal taxa.</article-title><source>Fungal Diversity</source><volume>78</volume>: <fpage>1</fpage>–<lpage>237</lpage>. <ext-link xlink:href="10.1007/s13225-016-0366-9" ext-link-type="doi" xlink:type="simple">https://doi.org/10.1007/s13225-016-0366-9</ext-link></mixed-citation></ref><ref id="B26"><mixed-citation xmlns:xlink="http://www.w3.org/1999/xlink" xlink:type="simple"><person-group><name name-style="western"><surname>Liimatainen</surname><given-names>K</given-names></name><name name-style="western"><surname>Carteret</surname><given-names>X</given-names></name><name name-style="western"><surname>Dima</surname><given-names>B</given-names></name><name name-style="western"><surname>Kytövuori</surname><given-names>I</given-names></name><name name-style="western"><surname>Bidaud</surname><given-names>A</given-names></name><name name-style="western"><surname>Reumaux</surname><given-names>P</given-names></name><name name-style="western"><surname>Niskanen</surname><given-names>T</given-names></name><name name-style="western"><surname>Ammirati</surname><given-names>JF</given-names></name><name name-style="western"><surname>Bellanger</surname><given-names>JM</given-names></name></person-group> (<year>2017</year>) <article-title><tp:taxon-name><tp:taxon-name-part taxon-name-part-type="genus">Cortinarius</tp:taxon-name-part><tp:taxon-name-part taxon-name-part-type="infraspecific-rank">section</tp:taxon-name-part><tp:taxon-name-part taxon-name-part-type="section">Bicolores</tp:taxon-name-part></tp:taxon-name> and section <tp:taxon-name><tp:taxon-name-part taxon-name-part-type="genus"/><tp:taxon-name-part taxon-name-part-type="section">Saturnini</tp:taxon-name-part></tp:taxon-name> (<tp:taxon-name><tp:taxon-name-part taxon-name-part-type="phylum">Basidiomycota</tp:taxon-name-part></tp:taxon-name>, <tp:taxon-name><tp:taxon-name-part taxon-name-part-type="order">Agaricales</tp:taxon-name-part></tp:taxon-name>), a morphogenetic overview of European and North American species.</article-title><source>Persoonia</source><volume>10</volume>(<issue>39</issue>): <fpage>175</fpage>–<lpage>200</lpage>. <ext-link xlink:href="10.3767/persoonia.2017.39.08" ext-link-type="doi" xlink:type="simple">https://doi.org/10.3767/persoonia.2017.39.08</ext-link></mixed-citation></ref><ref id="B27"><mixed-citation xmlns:xlink="http://www.w3.org/1999/xlink" xlink:type="simple"><person-group><name name-style="western"><surname>Liimatainen</surname><given-names>K</given-names></name><name name-style="western"><surname>Niskanen</surname><given-names>T</given-names></name><name name-style="western"><surname>Dima</surname><given-names>B</given-names></name><name name-style="western"><surname>Ammirati</surname><given-names>JF</given-names></name><name name-style="western"><surname>Kirk</surname><given-names>PM</given-names></name><name name-style="western"><surname>Kytövuori</surname><given-names>I</given-names></name></person-group> (<year>2020</year>) <article-title>Mission impossible completed: Unlocking the nomenclature of the largest and most complicated subgenus of <italic><tp:taxon-name><tp:taxon-name-part taxon-name-part-type="genus">Cortinarius</tp:taxon-name-part></tp:taxon-name></italic>, <italic><tp:taxon-name><tp:taxon-name-part taxon-name-part-type="genus">Telamonia</tp:taxon-name-part></tp:taxon-name></italic>.</article-title><source>Fungal Diversity</source><volume>104</volume>: <fpage>291</fpage>–<lpage>331</lpage>. <ext-link xlink:href="10.1007/s13225-020-00459-1" ext-link-type="doi" xlink:type="simple">https://doi.org/10.1007/s13225-020-00459-1</ext-link></mixed-citation></ref></ref-list></tp:taxon-treatment>
