# Supplementary material for: ﻿Five new species of Cortinarius (Cortinariaceae) from Yunnan, China, based on molecular and morphological evidence
Source: MycoKeys. 2025 Apr 14;116:145–66. doi: 10.3897/mycokeys.116.146710 (PMC12012550; doi:10.3897/mycokeys.116.146710)
Supplement: XML Treatment for Cortinarius neodisjungendus [file mycokeys.116.146710-treatment4.xml]

<!DOCTYPE tp:taxon-treatment
  PUBLIC "-//TaxonX//DTD Taxonomic Treatment Publishing DTD v0 20100105//EN" "tax-treatment-NSO.dtd">
<tp:taxon-treatment xmlns:tp="http://www.plazi.org/taxpub"><tp:treatment-meta><kwd-group><label>Taxon classification</label><kwd>
                <named-content content-type="kingdom">Fungi</named-content>
              </kwd><kwd>
                <named-content content-type="order">Agaricales</named-content>
              </kwd><kwd>
                <named-content content-type="family">Cortinariaceae</named-content>
              </kwd></kwd-group><mixed-citation publication-type="journal"><person-group><name><surname>Jia</surname><given-names>Liu-Kun</given-names></name><name><surname>Wang</surname><given-names>Zi-Rui</given-names></name><name><surname>Yang</surname><given-names>Zhu-Liang</given-names></name></person-group><article-title>﻿Five new species of <italic><tp:taxon-name><tp:taxon-name-part taxon-name-part-type="genus" reg="Cortinarius">Cortinarius</tp:taxon-name-part></tp:taxon-name></italic> (<tp:taxon-name><tp:taxon-name-part taxon-name-part-type="family">Cortinariaceae</tp:taxon-name-part></tp:taxon-name>) from Yunnan, China, based on molecular and morphological evidence</article-title><source>MycoKeys</source><day>14</day><month>04</month><year>2025</year><volume>116</volume><fpage>145</fpage><lpage>166</lpage><pub-id pub-id-type="doi">10.3897/mycokeys.116.146710</pub-id></mixed-citation></tp:treatment-meta><tp:nomenclature><label>﻿</label><tp:taxon-name>
              <object-id xmlns:xlink="http://www.w3.org/1999/xlink" content-type="arpha" xlink:type="simple">0FAF6280-53FC-55B5-B039-4E61CC56BC25</object-id>
              <tp:taxon-name-part taxon-name-part-type="genus" reg="Cortinarius">Cortinarius</tp:taxon-name-part>
              <tp:taxon-name-part taxon-name-part-type="species" reg="neodisjungendus">neodisjungendus</tp:taxon-name-part>
              <object-id xmlns:xlink="http://www.w3.org/1999/xlink" content-type="mycobank" xlink:type="simple"> 857353</object-id>
            </tp:taxon-name><tp:taxon-authority>Zhu L. Yang, Liu K. Jia &amp; Zi R. Wang</tp:taxon-authority><tp:taxon-status xmlns:xlink="http://www.w3.org/1999/xlink" xlink:type="simple">sp. nov.</tp:taxon-status><xref ref-type="fig" rid="F5">Fig. 5</xref></tp:nomenclature><tp:treatment-sec sec-type="etymology" id="SECID0EUUCI"><title>Etymology.</title><p>The epithet “<italic><tp:taxon-name><tp:taxon-name-part taxon-name-part-type="genus" reg="Cortinarius"/><tp:taxon-name-part taxon-name-part-type="species" reg="neodisjungendus">neodisjungendus</tp:taxon-name-part></tp:taxon-name></italic>” (Lat.) refers to its similarity to <italic><tp:taxon-name><tp:taxon-name-part taxon-name-part-type="genus" reg="Cortinarius">C.</tp:taxon-name-part><tp:taxon-name-part taxon-name-part-type="species" reg="disjungendus">disjungendus</tp:taxon-name-part></tp:taxon-name></italic>.</p><fig id="F5" position="float" orientation="portrait"><object-id xmlns:xlink="http://www.w3.org/1999/xlink" content-type="doi" xlink:type="simple">10.3897/mycokeys.116.146710.figure5</object-id><object-id xmlns:xlink="http://www.w3.org/1999/xlink" content-type="arpha" xlink:type="simple">6F9111AD-0265-5D2B-9F4E-EC905BD5F87E</object-id><label>Figure 5.</label><caption><p><italic><tp:taxon-name><tp:taxon-name-part taxon-name-part-type="genus" reg="Cortinarius">Cortinarius</tp:taxon-name-part><tp:taxon-name-part taxon-name-part-type="species" reg="neodisjungendus">neodisjungendus</tp:taxon-name-part></tp:taxon-name></italic> (<bold>a, c–g</bold><named-content xmlns:xlink="http://www.w3.org/1999/xlink" content-type="dwc:institutional_code" xlink:title="Cryptogamic Herbarium of Kunming Institute of Botany, Chinese Academy of Sciences" xlink:href="http://grbio.org/institution/cryptogamic-herbarium-kunming-institute-botany" xlink:type="simple">KUN-HKAS</named-content> 145322, Holotype <bold>b</bold><named-content xmlns:xlink="http://www.w3.org/1999/xlink" content-type="dwc:institutional_code" xlink:title="Cryptogamic Herbarium of Kunming Institute of Botany, Chinese Academy of Sciences" xlink:href="http://grbio.org/institution/cryptogamic-herbarium-kunming-institute-botany" xlink:type="simple">KUN-HKAS</named-content> 145323) <bold>a, b</bold> basidiomata <bold>c–e</bold> basidiospores <bold>f</bold> pileipellis <bold>g</bold> basidia; and marginal sterile cells. Scale bars: 5 cm (<bold>a, b</bold>); 2 μm (<bold>c, d</bold>); 10 μm (<bold>e</bold>); 20 μm (<bold>f, g</bold>).</p></caption><graphic xmlns:xlink="http://www.w3.org/1999/xlink" xlink:href="mycokeys-116-145-g005.jpg" position="float" orientation="portrait" xlink:type="simple" id="oo_1307713.jpg"><uri content-type="original_file" xlink:type="simple">https://binary.pensoft.net/fig/1307713</uri></graphic></fig></tp:treatment-sec><tp:treatment-sec sec-type="Holotype" id="SECID0EDXCI"><title>Holotype.</title><p>China • Yunnan Province: Pu’er City, Jingdong Yi Autonomous County Ailao Mountain Subtropical Forest Ecosystem Research Station, Chinese Academy of Sciences, in a subtropical broad-leaved forest with trees of <italic><tp:taxon-name><tp:taxon-name-part taxon-name-part-type="genus" reg="Quercus">Quercus</tp:taxon-name-part></tp:taxon-name></italic>, <named-content xmlns:xlink="http://www.w3.org/1999/xlink" content-type="dwc:verbatimCoordinates" xlink:type="simple"><named-content content-type="geo-json" specific-use="{&#34;type&#34;:&#34;Point&#34;,&#34;coordinates&#34;:[101.027000,24.542833]}" id="NCID0ETXCI" xlink:type="simple">24°32.57'N, 101°1.62'E</named-content></named-content>, elevation 2,532 m, 8 October 2021, Jian-Wei Liu 2505 (<named-content xmlns:xlink="http://www.w3.org/1999/xlink" content-type="dwc:institutional_code" xlink:title="Cryptogamic Herbarium of Kunming Institute of Botany, Chinese Academy of Sciences" xlink:href="http://grbio.org/institution/cryptogamic-herbarium-kunming-institute-botany" xlink:type="simple">KUN-HKAS</named-content> 145322). GenBank: ITS: <ext-link xmlns:xlink="http://www.w3.org/1999/xlink" xlink:href="PQ772207" ext-link-type="gen" xlink:type="simple">PQ772207</ext-link>, <abbrev xmlns:xlink="http://www.w3.org/1999/xlink" xlink:title="ribosomal large subunit 28S region" id="ABBRID0EBYCI" xlink:type="simple">nrLSU</abbrev>: <ext-link xmlns:xlink="http://www.w3.org/1999/xlink" xlink:href="PQ772219" ext-link-type="gen" xlink:type="simple">PQ772219</ext-link>.</p></tp:treatment-sec><tp:treatment-sec sec-type="diagnosis" id="SECID0EKYCI"><title>Diagnosis.</title><p><italic><tp:taxon-name><tp:taxon-name-part taxon-name-part-type="genus" reg="Cortinarius">Cortinarius</tp:taxon-name-part><tp:taxon-name-part taxon-name-part-type="species" reg="neodisjungendus">neodisjungendus</tp:taxon-name-part></tp:taxon-name></italic> differs from other species within sect. <tp:taxon-name><tp:taxon-name-part taxon-name-part-type="genus" reg="Cortinarius"/><tp:taxon-name-part taxon-name-part-type="section" reg="Disjungendi">Disjungendi</tp:taxon-name-part></tp:taxon-name> by its plano-convex pileus with an umbo, pale brown coloration, and relatively larger basidiospores (<xref ref-type="bibr" rid="B16">Karsten 1893</xref>; <xref ref-type="bibr" rid="B38">Niskanen 2014</xref>; <xref ref-type="bibr" rid="B25">Liimatainen et al. 2015</xref>).</p></tp:treatment-sec><tp:treatment-sec sec-type="description" id="SECID0EQZCI"><title>Description.</title><p><bold><italic>Basidioma</italic></bold> medium-sized. <bold><italic>Pileus</italic></bold> 3.5–4.2 cm diam, applanate to plano-convex with an umbonate center, viscid with hygrophanous streaks; pale brown to brown (6D3–6D4), dark brown (6E6) towards the center, white (1A1) to pale brown (6B2) towards the margin, sparsely covered with white (1A1) fibrillose squamules; context not observed. <bold><italic>Lamellae</italic></bold> emarginate, crowded (L = 52–61, l = 48–53), pale brown (6B4) to brown (6D6). <bold><italic>Stipe</italic></bold> 8–10 × 0.5–0.8 cm, cylindrical with a subbulbous base 1–1.5 cm wide, white (1A1) to pale brown (6B2–6B4), base sparsely covered with brown (6C5) fibrillose squamules; basal mycelium white (1A1).</p><p><bold><italic>Basidiospores</italic></bold> [60/2/2] 11–13.5(–15) × (5–)7.5–9 μm, Q = 1.43–1.71(–2), av. = 12.73 ± 0.93 × 7.52 ± 0.96 μm, Qav. = 1.71 ± 0.2, broadly amygdaliform, strongly verrucose, inamyloid. <bold><italic>Basidia</italic></bold> 32.5–40 × 7.5–10 μm, 4-spored, clavate. <bold><italic>Trama of lamellae</italic></bold> regular, composed of colorless to brownish, smooth hyphae 10–12.5 μm wide. <bold><italic>Cystidia</italic></bold> absent. <bold><italic>Pileipellis</italic></bold> duplex: epicutis weakly developed, 8.5–15 μm thick, composed of only 3–5 layers of interwoven to parallel, colorless to brownish, smooth, thin-walled, long-celled hyphae 2.5–5 µm wide; hypocutis composed of interwoven to parallel, colorless to pale brownish, cylindrical, thin-walled hyphae 12.5–15 μm wide. <bold><italic>Clamp connections</italic></bold> common in all parts of basidioma.</p></tp:treatment-sec><tp:treatment-sec sec-type="habitat" id="SECID0E61CI"><title>Habitat/host.</title><p>Autumn. Solitary on soil in subtropical broad-leaved forests with trees of <italic><tp:taxon-name><tp:taxon-name-part taxon-name-part-type="genus" reg="Quercus">Quercus</tp:taxon-name-part></tp:taxon-name></italic>.</p></tp:treatment-sec><tp:treatment-sec sec-type="distribution" id="SECID0EM2CI"><title>Distribution.</title><p>Currently known from southwestern China.</p></tp:treatment-sec><tp:treatment-sec sec-type="Additional specimen examined" id="SECID0ER2CI"><title>Additional specimen examined.</title><p>China • Yunnan Province: Pu’er City, Jingdong Yi Autonomous County Ailao Mountain Subtropical Forest Ecosystem Research Station, Chinese Academy of Sciences, in a subtropical broad-leaved forest with trees of <italic><tp:taxon-name><tp:taxon-name-part taxon-name-part-type="genus" reg="Quercus">Quercus</tp:taxon-name-part></tp:taxon-name></italic>, <named-content xmlns:xlink="http://www.w3.org/1999/xlink" content-type="dwc:verbatimCoordinates" xlink:type="simple"><named-content content-type="geo-json" specific-use="{&#34;type&#34;:&#34;Point&#34;,&#34;coordinates&#34;:[101.027000,24.542833]}" id="NCID0EB3CI" xlink:type="simple">24°32.57'N, 101°1.62'E</named-content></named-content>, elevation 2,532 m, 8 October 2021, Jian-Wei Liu 2529 (<named-content xmlns:xlink="http://www.w3.org/1999/xlink" content-type="dwc:institutional_code" xlink:title="Cryptogamic Herbarium of Kunming Institute of Botany, Chinese Academy of Sciences" xlink:href="http://grbio.org/institution/cryptogamic-herbarium-kunming-institute-botany" xlink:type="simple">KUN-HKAS</named-content> 145323).</p></tp:treatment-sec><tp:treatment-sec sec-type="notes" id="SECID0EK3CI"><title>Notes.</title><p><italic><tp:taxon-name><tp:taxon-name-part taxon-name-part-type="genus" reg="Cortinarius">Cortinarius</tp:taxon-name-part><tp:taxon-name-part taxon-name-part-type="species" reg="neodisjungendus">neodisjungendus</tp:taxon-name-part></tp:taxon-name></italic> is characterized by its hygrophanous, pale brown to brown pileus with a whitish margin, whitish stipe, and relatively larger basidiospores. All other species in sect. <tp:taxon-name><tp:taxon-name-part taxon-name-part-type="genus" reg="Cortinarius"/><tp:taxon-name-part taxon-name-part-type="section" reg="Disjungendi">Disjungendi</tp:taxon-name-part></tp:taxon-name> have a brownish pileus lacking a white margin, a brown stipe, and smaller basidiospores (range from 9–11 μm long, 6–7 μm wide) (<xref ref-type="bibr" rid="B16">Karsten 1893</xref>; <xref ref-type="bibr" rid="B38">Niskanen 2014</xref>; <xref ref-type="bibr" rid="B25">Liimatainen et al. 2015</xref>, <xref ref-type="bibr" rid="B27">2020</xref>).</p></tp:treatment-sec><ref-list><ref id="B16"><mixed-citation xmlns:xlink="http://www.w3.org/1999/xlink" xlink:type="simple"><person-group><name name-style="western"><surname>Karsten</surname><given-names>PA</given-names></name></person-group> (<year>1893</year>) <article-title>Symbolae ad mycologiam fennicam. pars XXXII.</article-title><source>Acta Soc Fauna Flora Fenn</source><volume>9</volume>: <fpage>1</fpage>–<lpage>11</lpage>.</mixed-citation></ref><ref id="B38"><mixed-citation xmlns:xlink="http://www.w3.org/1999/xlink" xlink:type="simple"><person-group><name name-style="western"><surname>Niskanen</surname><given-names>T</given-names></name></person-group> (<year>2014</year>) Index Fungorum: Published Numbers 186: 1–2. <ext-link xlink:href="https://www.indexfungorum.org/Publications/Index%20Fungorum%20no.186.pdf" ext-link-type="uri" xlink:type="simple">https://www.indexfungorum.org/Publications/Index%20Fungorum%20no.186.pdf</ext-link></mixed-citation></ref><ref id="B25"><mixed-citation xmlns:xlink="http://www.w3.org/1999/xlink" xlink:type="simple"><person-group><name name-style="western"><surname>Liimatainen</surname><given-names>K</given-names></name><name name-style="western"><surname>Niskanen</surname><given-names>T</given-names></name><name name-style="western"><surname>Ammirati</surname><given-names>JF</given-names></name><name name-style="western"><surname>Kytövuori</surname><given-names>I</given-names></name><name name-style="western"><surname>Dima</surname><given-names>B</given-names></name></person-group> (<year>2015</year>) <article-title><italic><tp:taxon-name><tp:taxon-name-part taxon-name-part-type="genus">Cortinarius</tp:taxon-name-part></tp:taxon-name></italic>, subgen. <tp:taxon-name><tp:taxon-name-part taxon-name-part-type="genus"/><tp:taxon-name-part taxon-name-part-type="subgenus">Telamonia</tp:taxon-name-part></tp:taxon-name>, section <tp:taxon-name><tp:taxon-name-part taxon-name-part-type="genus"/><tp:taxon-name-part taxon-name-part-type="section">Disjungendi</tp:taxon-name-part></tp:taxon-name>, cryptic species in North America and Europe.</article-title><source>Mycological Progress</source><volume>14</volume>: <fpage>1</fpage>–<lpage>8</lpage>. <ext-link xlink:href="10.1007/s11557-014-1016-9" ext-link-type="doi" xlink:type="simple">https://doi.org/10.1007/s11557-014-1016-9</ext-link></mixed-citation></ref><ref id="B27"><mixed-citation xmlns:xlink="http://www.w3.org/1999/xlink" xlink:type="simple"><person-group><name name-style="western"><surname>Liimatainen</surname><given-names>K</given-names></name><name name-style="western"><surname>Niskanen</surname><given-names>T</given-names></name><name name-style="western"><surname>Dima</surname><given-names>B</given-names></name><name name-style="western"><surname>Ammirati</surname><given-names>JF</given-names></name><name name-style="western"><surname>Kirk</surname><given-names>PM</given-names></name><name name-style="western"><surname>Kytövuori</surname><given-names>I</given-names></name></person-group> (<year>2020</year>) <article-title>Mission impossible completed: Unlocking the nomenclature of the largest and most complicated subgenus of <italic><tp:taxon-name><tp:taxon-name-part taxon-name-part-type="genus">Cortinarius</tp:taxon-name-part></tp:taxon-name></italic>, <italic><tp:taxon-name><tp:taxon-name-part taxon-name-part-type="genus">Telamonia</tp:taxon-name-part></tp:taxon-name></italic>.</article-title><source>Fungal Diversity</source><volume>104</volume>: <fpage>291</fpage>–<lpage>331</lpage>. <ext-link xlink:href="10.1007/s13225-020-00459-1" ext-link-type="doi" xlink:type="simple">https://doi.org/10.1007/s13225-020-00459-1</ext-link></mixed-citation></ref></ref-list></tp:taxon-treatment>
