# Supplementary material for: ﻿Five new species of Cortinarius (Cortinariaceae) from Yunnan, China, based on molecular and morphological evidence
Source: MycoKeys. 2025 Apr 14;116:145–66. doi: 10.3897/mycokeys.116.146710 (PMC12012550; doi:10.3897/mycokeys.116.146710)
Supplement: XML Treatment for Cortinarius sinoconfirmatus [file mycokeys.116.146710-treatment5.xml]

<!DOCTYPE tp:taxon-treatment
  PUBLIC "-//TaxonX//DTD Taxonomic Treatment Publishing DTD v0 20100105//EN" "tax-treatment-NSO.dtd">
<tp:taxon-treatment xmlns:tp="http://www.plazi.org/taxpub"><tp:treatment-meta><kwd-group><label>Taxon classification</label><kwd>
                <named-content content-type="kingdom">Fungi</named-content>
              </kwd><kwd>
                <named-content content-type="order">Agaricales</named-content>
              </kwd><kwd>
                <named-content content-type="family">Cortinariaceae</named-content>
              </kwd></kwd-group><mixed-citation publication-type="journal"><person-group><name><surname>Jia</surname><given-names>Liu-Kun</given-names></name><name><surname>Wang</surname><given-names>Zi-Rui</given-names></name><name><surname>Yang</surname><given-names>Zhu-Liang</given-names></name></person-group><article-title>﻿Five new species of <italic><tp:taxon-name><tp:taxon-name-part taxon-name-part-type="genus" reg="Cortinarius">Cortinarius</tp:taxon-name-part></tp:taxon-name></italic> (<tp:taxon-name><tp:taxon-name-part taxon-name-part-type="family">Cortinariaceae</tp:taxon-name-part></tp:taxon-name>) from Yunnan, China, based on molecular and morphological evidence</article-title><source>MycoKeys</source><day>14</day><month>04</month><year>2025</year><volume>116</volume><fpage>145</fpage><lpage>166</lpage><pub-id pub-id-type="doi">10.3897/mycokeys.116.146710</pub-id></mixed-citation></tp:treatment-meta><tp:nomenclature><label>﻿</label><tp:taxon-name>
              <object-id xmlns:xlink="http://www.w3.org/1999/xlink" content-type="arpha" xlink:type="simple">56BE89C3-F542-5832-9D7D-9E2207C0D673</object-id>
              <tp:taxon-name-part taxon-name-part-type="genus" reg="Cortinarius">Cortinarius</tp:taxon-name-part>
              <tp:taxon-name-part taxon-name-part-type="species" reg="sinoconfirmatus">sinoconfirmatus</tp:taxon-name-part>
              <object-id xmlns:xlink="http://www.w3.org/1999/xlink" content-type="mycobank" xlink:type="simple"> 857354</object-id>
            </tp:taxon-name><tp:taxon-authority>Zhu L. Yang, Liu K. Jia &amp; Zi R. Wang</tp:taxon-authority><tp:taxon-status xmlns:xlink="http://www.w3.org/1999/xlink" xlink:type="simple">sp. nov.</tp:taxon-status><xref ref-type="fig" rid="F6">Fig. 6</xref></tp:nomenclature><tp:treatment-sec sec-type="etymology" id="SECID0EC6CI"><title>Etymology.</title><p>The epithet “<italic><tp:taxon-name><tp:taxon-name-part taxon-name-part-type="genus" reg="Cortinarius"/><tp:taxon-name-part taxon-name-part-type="species" reg="sinoconfirmatus">sinoconfirmatus</tp:taxon-name-part></tp:taxon-name></italic>” (Lat.) refers to the species in China that is similar to <italic><tp:taxon-name><tp:taxon-name-part taxon-name-part-type="genus" reg="Cortinarius">C.</tp:taxon-name-part><tp:taxon-name-part taxon-name-part-type="species" reg="confirmatus">confirmatus</tp:taxon-name-part></tp:taxon-name></italic>.</p><fig id="F6" position="float" orientation="portrait"><object-id xmlns:xlink="http://www.w3.org/1999/xlink" content-type="doi" xlink:type="simple">10.3897/mycokeys.116.146710.figure6</object-id><object-id xmlns:xlink="http://www.w3.org/1999/xlink" content-type="arpha" xlink:type="simple">314F36C8-A6D5-5C9E-ABCF-01A9BDF620B4</object-id><label>Figure 6.</label><caption><p><italic><tp:taxon-name><tp:taxon-name-part taxon-name-part-type="genus" reg="Cortinarius">Cortinarius</tp:taxon-name-part><tp:taxon-name-part taxon-name-part-type="species" reg="sinoconfirmatus">sinoconfirmatus</tp:taxon-name-part></tp:taxon-name></italic> (<bold>a, c–g</bold><named-content xmlns:xlink="http://www.w3.org/1999/xlink" content-type="dwc:institutional_code" xlink:title="Cryptogamic Herbarium of Kunming Institute of Botany, Chinese Academy of Sciences" xlink:href="http://grbio.org/institution/cryptogamic-herbarium-kunming-institute-botany" xlink:type="simple">KUN-HKAS</named-content> 145320, Holotype <bold>b</bold><named-content xmlns:xlink="http://www.w3.org/1999/xlink" content-type="dwc:institutional_code" xlink:title="Cryptogamic Herbarium of Kunming Institute of Botany, Chinese Academy of Sciences" xlink:href="http://grbio.org/institution/cryptogamic-herbarium-kunming-institute-botany" xlink:type="simple">KUN-HKAS</named-content> 145318) <bold>a, b</bold> basidiomata <bold>c–e</bold> basidiospores <bold>f</bold> pileipellis <bold>g</bold> basidia; and marginal sterile cells. Scale bars: 5 cm (<bold>a, b</bold>); 2 μm (<bold>c, d</bold>); 10 μm (<bold>e</bold>); 20 μm (<bold>f, g</bold>).</p></caption><graphic xmlns:xlink="http://www.w3.org/1999/xlink" xlink:href="mycokeys-116-145-g006.jpg" position="float" orientation="portrait" xlink:type="simple" id="oo_1307714.jpg"><uri content-type="original_file" xlink:type="simple">https://binary.pensoft.net/fig/1307714</uri></graphic></fig></tp:treatment-sec><tp:treatment-sec sec-type="Holotype" id="SECID0ERBDI"><title>Holotype.</title><p>China • Yunnan Province: Lijiang City, Yulong Naxi Autonomous County, Taian Township, in a subalpine temperate coniferous forest with trees of <italic><tp:taxon-name><tp:taxon-name-part taxon-name-part-type="genus" reg="Pinus">Pinus</tp:taxon-name-part></tp:taxon-name></italic>, <named-content xmlns:xlink="http://www.w3.org/1999/xlink" content-type="dwc:verbatimCoordinates" xlink:type="simple"><named-content content-type="geo-json" specific-use="{&#34;type&#34;:&#34;Point&#34;,&#34;coordinates&#34;:[100.099333,26.815167]}" id="NCID0EBCDI" xlink:type="simple">26°48.91'N, 100°5.96'E</named-content></named-content>, elevation 2,633 m, 9 August 2023, Zi-Rui Wang 160 (<named-content xmlns:xlink="http://www.w3.org/1999/xlink" content-type="dwc:institutional_code" xlink:title="Cryptogamic Herbarium of Kunming Institute of Botany, Chinese Academy of Sciences" xlink:href="http://grbio.org/institution/cryptogamic-herbarium-kunming-institute-botany" xlink:type="simple">KUN-HKAS</named-content> 145320). GenBank: ITS: <ext-link xmlns:xlink="http://www.w3.org/1999/xlink" xlink:href="PQ772205" ext-link-type="gen" xlink:type="simple">PQ772205</ext-link>, <abbrev xmlns:xlink="http://www.w3.org/1999/xlink" xlink:title="ribosomal large subunit 28S region" id="ABBRID0EPCDI" xlink:type="simple">nrLSU</abbrev>: <ext-link xmlns:xlink="http://www.w3.org/1999/xlink" xlink:href="PQ772217" ext-link-type="gen" xlink:type="simple">PQ772217</ext-link>.</p></tp:treatment-sec><tp:treatment-sec sec-type="diagnosis" id="SECID0EYCDI"><title>Diagnosis.</title><p><italic><tp:taxon-name><tp:taxon-name-part taxon-name-part-type="genus" reg="Cortinarius">Cortinarius</tp:taxon-name-part><tp:taxon-name-part taxon-name-part-type="species" reg="sinoconfirmatus">sinoconfirmatus</tp:taxon-name-part></tp:taxon-name></italic> looks like <italic><tp:taxon-name><tp:taxon-name-part taxon-name-part-type="genus" reg="Cortinarius">C.</tp:taxon-name-part><tp:taxon-name-part taxon-name-part-type="species" reg="confirmatus">confirmatus</tp:taxon-name-part></tp:taxon-name></italic> Rob. Henry, but differs in its dark brown pileus center, more brown lamellae, thinner stipe, and larger basidiospores (<xref ref-type="bibr" rid="B12">Henry 1983</xref>; <xref ref-type="bibr" rid="B31">Mahiques et al. 2001</xref>; <xref ref-type="bibr" rid="B40">Ortega et al. 2007</xref>; <xref ref-type="bibr" rid="B26">Liimatainen et al. 2017</xref>).</p></tp:treatment-sec><tp:treatment-sec sec-type="description" id="SECID0EEEDI"><title>Description.</title><p><bold><italic>Basidioma</italic></bold> medium-sized. <bold><italic>Pileus</italic></bold> 1.2 cm diam when young, 3–4.3 cm diam when mature, hemispherical when young, later convex, viscid; pale brown (6B2–6B4) to brown (5C6–5C7), covered with white (1A1) fibrillose squamules when young; brown (6C4–6C6), pale brown (6B2–6B4) towards the margin, dark brown (6E7) towards the center when mature; margin covered with brown (6C7) fibrillose squamules; context of pileus gelatinous, pale brown (6B2–6B4) to brown (6C7). <bold><italic>Lamellae</italic></bold> emarginate, crowded (L = 74–95, l = 46–52), pale brown (6B2–6B3) with a faint pinkish (12A2) tint when young, later brown (6B6–6C6). <bold><italic>Stipe</italic></bold> 5–7 × 0.5–0.7 cm, cylindrical, dirty white (1A1–1B1), pale brown (6B2–6B3) to brown (6C6), with a pale violaceous (16A2–16A3) tint at the stipe apex when young, later the upper 1/2 stipe dirty white, pale brown (6B2–6B3) to brown (6C6) with a pale violaceous (16A2–16A3) tint, covered with brown (7C4) fibrillose squamules, the lower 1/2 brown to dark brown (7B4–7E4); context of stipe dirty white (1A1–1B1) and brown (7C6); basal mycelium white (1A1).</p><p><bold><italic>Basidiospores</italic></bold> [60/3/3] 7.5–11.5 × 4–5(6) μm, Q = (1.5–)2–3.13, av. = 9.92 ± 1.19 × 4.85 ± 0.59 μm, Qav. = 2.06 ± 0.28, ellipsoid to narrowly ellipsoid, moderately to strongly verrucose, inamyloid. <bold><italic>Basidia</italic></bold> 27.5–35 × 5–7.5 μm, 4-spored, clavate. <bold><italic>Trama of lamellae</italic></bold> regular, composed of pale yellowish, smooth hyphae 12.5–15 μm wide. <bold><italic>Cystidia</italic></bold> absent. <bold><italic>Pileipellis</italic></bold> duplex: epicutis weakly developed, 10–14 μm thick, gelatinous, composed of only 2–4 layers of interwoven to parallel, colorless to pale yellow, smooth, thin-walled, long-celled hyphae 2.5–5 µm wide; hypocutis composed of interwoven to parallel, colorless, cylindrical, thin-walled hyphae 12.5–17.5 μm wide. <bold><italic>Clamp connections</italic></bold> common in all parts of basidioma.</p></tp:treatment-sec><tp:treatment-sec sec-type="habitat" id="SECID0ETFDI"><title>Habitat/host.</title><p>Summer. Gregarious on soil in subalpine temperate coniferous forests with trees of <italic><tp:taxon-name><tp:taxon-name-part taxon-name-part-type="genus" reg="Pinus">Pinus</tp:taxon-name-part></tp:taxon-name></italic>.</p></tp:treatment-sec><tp:treatment-sec sec-type="distribution" id="SECID0EAGDI"><title>Distribution.</title><p>Currently known from southwestern China.</p></tp:treatment-sec><tp:treatment-sec sec-type="material" id="SECID0EFGDI"><title>Additional specimens examined.</title><p>China • Yunnan Province: Lijiang City, Yulong Naxi Autonomous County, Taian Township, in a subalpine temperate coniferous forest with trees of <italic><tp:taxon-name><tp:taxon-name-part taxon-name-part-type="genus" reg="Pinus">Pinus</tp:taxon-name-part></tp:taxon-name></italic>, <named-content xmlns:xlink="http://www.w3.org/1999/xlink" content-type="dwc:verbatimCoordinates" xlink:type="simple"><named-content content-type="geo-json" specific-use="{&#34;type&#34;:&#34;Point&#34;,&#34;coordinates&#34;:[100.099333,26.815167]}" id="NCID0EVGDI" xlink:type="simple">26°48.91'N, 100°5.96'E</named-content></named-content>, elevation 2,633 m, 9 August 2023, Zi-Rui Wang 154 (<named-content xmlns:xlink="http://www.w3.org/1999/xlink" content-type="dwc:institutional_code" xlink:title="Cryptogamic Herbarium of Kunming Institute of Botany, Chinese Academy of Sciences" xlink:href="http://grbio.org/institution/cryptogamic-herbarium-kunming-institute-botany" xlink:type="simple">KUN-HKAS</named-content> 145319); same Township and date, <named-content xmlns:xlink="http://www.w3.org/1999/xlink" content-type="dwc:verbatimCoordinates" xlink:type="simple"><named-content content-type="geo-json" specific-use="{&#34;type&#34;:&#34;Point&#34;,&#34;coordinates&#34;:[100.072500,26.805333]}" id="NCID0EBHDI" xlink:type="simple">26°48.32'N, 100°4.35'E</named-content></named-content>, elevation 2,700 m, Dong-Mei Li 331 (<named-content xmlns:xlink="http://www.w3.org/1999/xlink" content-type="dwc:institutional_code" xlink:title="Cryptogamic Herbarium of Kunming Institute of Botany, Chinese Academy of Sciences" xlink:href="http://grbio.org/institution/cryptogamic-herbarium-kunming-institute-botany" xlink:type="simple">KUN-HKAS</named-content> 145318).</p></tp:treatment-sec><tp:treatment-sec sec-type="notes" id="SECID0EKHDI"><title>Notes.</title><p><italic><tp:taxon-name><tp:taxon-name-part taxon-name-part-type="genus" reg="Cortinarius">Cortinarius</tp:taxon-name-part><tp:taxon-name-part taxon-name-part-type="species" reg="sinoconfirmatus">sinoconfirmatus</tp:taxon-name-part></tp:taxon-name></italic> is closely related to <italic><tp:taxon-name><tp:taxon-name-part taxon-name-part-type="genus" reg="Cortinarius">C.</tp:taxon-name-part><tp:taxon-name-part taxon-name-part-type="species" reg="confirmatus">confirmatus</tp:taxon-name-part></tp:taxon-name></italic>, but the latter differs from the former by its paler pileus with vinaceous or violaceous tints, paler, adnate lamellae, more robust stipe, and narrower basidiospores (8.8–10 × 5.2–5.6 μm, Q = 1.55–1.9) (<xref ref-type="bibr" rid="B12">Henry 1983</xref>; <xref ref-type="bibr" rid="B31">Mahiques et al. 2001</xref>; <xref ref-type="bibr" rid="B40">Ortega et al. 2007</xref>; <xref ref-type="bibr" rid="B26">Liimatainen et al. 2017</xref>). <italic><tp:taxon-name><tp:taxon-name-part taxon-name-part-type="genus" reg="Cortinarius">Cortinarius</tp:taxon-name-part><tp:taxon-name-part taxon-name-part-type="species" reg="sinoconfirmatus">sinoconfirmatus</tp:taxon-name-part></tp:taxon-name></italic> is also closely related to <italic><tp:taxon-name><tp:taxon-name-part taxon-name-part-type="genus" reg="Cortinarius">C.</tp:taxon-name-part><tp:taxon-name-part taxon-name-part-type="species" reg="imbutus">imbutus</tp:taxon-name-part></tp:taxon-name></italic> Fr. and <italic><tp:taxon-name><tp:taxon-name-part taxon-name-part-type="genus" reg="Cortinarius">C.</tp:taxon-name-part><tp:taxon-name-part taxon-name-part-type="species" reg="saturninus">saturninus</tp:taxon-name-part></tp:taxon-name></italic> (Fr.) Fr. However, <italic><tp:taxon-name><tp:taxon-name-part taxon-name-part-type="genus" reg="Cortinarius">C.</tp:taxon-name-part><tp:taxon-name-part taxon-name-part-type="species" reg="imbutus">imbutus</tp:taxon-name-part></tp:taxon-name></italic> differs from <italic><tp:taxon-name><tp:taxon-name-part taxon-name-part-type="genus" reg="Cortinarius">C.</tp:taxon-name-part><tp:taxon-name-part taxon-name-part-type="species" reg="sinoconfirmatus">sinoconfirmatus</tp:taxon-name-part></tp:taxon-name></italic> by its pale yellow pileus and whitish stipe with somewhat violaceous tint at the stipe apex (<xref ref-type="bibr" rid="B6">Fries 1838</xref>), and <italic><tp:taxon-name><tp:taxon-name-part taxon-name-part-type="genus" reg="Cortinarius">C.</tp:taxon-name-part><tp:taxon-name-part taxon-name-part-type="species" reg="saturninus">saturninus</tp:taxon-name-part></tp:taxon-name></italic> differs from <italic><tp:taxon-name><tp:taxon-name-part taxon-name-part-type="genus" reg="Cortinarius">C.</tp:taxon-name-part><tp:taxon-name-part taxon-name-part-type="species" reg="sinoconfirmatus">sinoconfirmatus</tp:taxon-name-part></tp:taxon-name></italic> by its dark reddish brown pileus, violet stipe with purplish red squamules (<xref ref-type="bibr" rid="B6">Fries 1838</xref>).</p><p>Morphologically, <italic><tp:taxon-name><tp:taxon-name-part taxon-name-part-type="genus" reg="Cortinarius">C.</tp:taxon-name-part><tp:taxon-name-part taxon-name-part-type="species" reg="sinoconfirmatus">sinoconfirmatus</tp:taxon-name-part></tp:taxon-name></italic> looks like <italic><tp:taxon-name><tp:taxon-name-part taxon-name-part-type="genus" reg="Cortinarius">C.</tp:taxon-name-part><tp:taxon-name-part taxon-name-part-type="species" reg="lucorum">lucorum</tp:taxon-name-part></tp:taxon-name></italic> (Fr.) E. Berger, but the latter differs from the former by its pileus with marble-like stripes and more prominent bulbous stipe base (<xref ref-type="bibr" rid="B3">Bidaud et al. 2000</xref>; <xref ref-type="bibr" rid="B35">Matheny and Ammirati 2006</xref>).</p></tp:treatment-sec><ref-list><ref id="B12"><mixed-citation xmlns:xlink="http://www.w3.org/1999/xlink" xlink:type="simple"><person-group><name name-style="western"><surname>Henry</surname><given-names>R</given-names></name></person-group> (<year>1983</year>) <article-title>Cortinaires rares ou nouveaux.</article-title><source>Bulletin de la Société Mycologique de France</source><volume>99</volume>(<issue>1</issue>): <fpage>5</fpage>–<lpage>92</lpage>.</mixed-citation></ref><ref id="B31"><mixed-citation xmlns:xlink="http://www.w3.org/1999/xlink" xlink:type="simple"><person-group><name name-style="western"><surname>Mahiques</surname><given-names>R</given-names></name><name name-style="western"><surname>Ortega</surname><given-names>A</given-names></name><name name-style="western"><surname>Bidaud</surname><given-names>A</given-names></name></person-group> (<year>2001</year>) <article-title><italic><tp:taxon-name><tp:taxon-name-part taxon-name-part-type="genus">Cortinarius</tp:taxon-name-part><tp:taxon-name-part taxon-name-part-type="species">assiduus</tp:taxon-name-part></tp:taxon-name></italic> (<italic><tp:taxon-name><tp:taxon-name-part taxon-name-part-type="genus">Telamonia</tp:taxon-name-part></tp:taxon-name></italic>, <italic><tp:taxon-name><tp:taxon-name-part taxon-name-part-type="genus"/><tp:taxon-name-part taxon-name-part-type="section">Firmiores</tp:taxon-name-part></tp:taxon-name></italic>), nouvelle espece de la zone mediterraneenne de la peninsule Iberique.</article-title><source>Bulletin de la Fédération Mycologique Dauphiné-Savoie</source><volume>162</volume>: <fpage>41</fpage>–<lpage>47</lpage>.</mixed-citation></ref><ref id="B40"><mixed-citation xmlns:xlink="http://www.w3.org/1999/xlink" xlink:type="simple"><person-group><name name-style="western"><surname>Ortega</surname><given-names>A</given-names></name><name name-style="western"><surname>Vila</surname><given-names>J</given-names></name><name name-style="western"><surname>Bidaud</surname><given-names>A</given-names></name><name name-style="western"><surname>Mahiques</surname><given-names>R</given-names></name><name name-style="western"><surname>Marco</surname><given-names>C</given-names></name></person-group> (<year>2007</year>) <article-title>Notes on four mediterranean <italic><tp:taxon-name><tp:taxon-name-part taxon-name-part-type="genus">Cortinarius</tp:taxon-name-part></tp:taxon-name></italic> fruiting in sclerophilous and heliophilous plant ecosystems.</article-title><source>Mycotaxon</source><volume>101</volume>: <fpage>137</fpage>–<lpage>147</lpage>. <ext-link xlink:href="http://www.mycotaxon.com/vol/abstracts/101/101-137" ext-link-type="uri" xlink:type="simple">http://www.mycotaxon.com/vol/abstracts/101/101-137</ext-link></mixed-citation></ref><ref id="B26"><mixed-citation xmlns:xlink="http://www.w3.org/1999/xlink" xlink:type="simple"><person-group><name name-style="western"><surname>Liimatainen</surname><given-names>K</given-names></name><name name-style="western"><surname>Carteret</surname><given-names>X</given-names></name><name name-style="western"><surname>Dima</surname><given-names>B</given-names></name><name name-style="western"><surname>Kytövuori</surname><given-names>I</given-names></name><name name-style="western"><surname>Bidaud</surname><given-names>A</given-names></name><name name-style="western"><surname>Reumaux</surname><given-names>P</given-names></name><name name-style="western"><surname>Niskanen</surname><given-names>T</given-names></name><name name-style="western"><surname>Ammirati</surname><given-names>JF</given-names></name><name name-style="western"><surname>Bellanger</surname><given-names>JM</given-names></name></person-group> (<year>2017</year>) <article-title><tp:taxon-name><tp:taxon-name-part taxon-name-part-type="genus">Cortinarius</tp:taxon-name-part><tp:taxon-name-part taxon-name-part-type="infraspecific-rank">section</tp:taxon-name-part><tp:taxon-name-part taxon-name-part-type="section">Bicolores</tp:taxon-name-part></tp:taxon-name> and section <tp:taxon-name><tp:taxon-name-part taxon-name-part-type="genus"/><tp:taxon-name-part taxon-name-part-type="section">Saturnini</tp:taxon-name-part></tp:taxon-name> (<tp:taxon-name><tp:taxon-name-part taxon-name-part-type="phylum">Basidiomycota</tp:taxon-name-part></tp:taxon-name>, <tp:taxon-name><tp:taxon-name-part taxon-name-part-type="order">Agaricales</tp:taxon-name-part></tp:taxon-name>), a morphogenetic overview of European and North American species.</article-title><source>Persoonia</source><volume>10</volume>(<issue>39</issue>): <fpage>175</fpage>–<lpage>200</lpage>. <ext-link xlink:href="10.3767/persoonia.2017.39.08" ext-link-type="doi" xlink:type="simple">https://doi.org/10.3767/persoonia.2017.39.08</ext-link></mixed-citation></ref><ref id="B6"><mixed-citation xmlns:xlink="http://www.w3.org/1999/xlink" xlink:type="simple"><person-group><name name-style="western"><surname>Fries</surname><given-names>EM</given-names></name></person-group> (<year>1838</year>) Epicrisis systematis mycologici, seu synopsis hymenomycetum. Upsaliae, 296–306.</mixed-citation></ref><ref id="B3"><mixed-citation xmlns:xlink="http://www.w3.org/1999/xlink" xlink:type="simple"><person-group><name name-style="western"><surname>Bidaud</surname><given-names>A</given-names></name><name name-style="western"><surname>Carteret</surname><given-names>X</given-names></name><name name-style="western"><surname>Patrick</surname><given-names>R</given-names></name><name name-style="western"><surname>Moënne-Loccoz</surname><given-names>P</given-names></name><name name-style="western"><surname>Eyssartier</surname><given-names>G</given-names></name><name name-style="western"><surname>Henry</surname><given-names>R</given-names></name></person-group> (<year>2000</year>) <source>Atlas des Cortinaires.</source><publisher-name>Fédération Mycologique et Botanique Dauphiné-Savoie</publisher-name>, <publisher-loc>Marlioz, France</publisher-loc>, <size units="page">399 pp</size>.</mixed-citation></ref><ref id="B35"><mixed-citation xmlns:xlink="http://www.w3.org/1999/xlink" xlink:type="simple"><person-group><name name-style="western"><surname>Matheny</surname><given-names>PB</given-names></name><name name-style="western"><surname>Ammirati</surname><given-names>JF</given-names></name></person-group> (<year>2006</year>) <article-title><italic><tp:taxon-name><tp:taxon-name-part taxon-name-part-type="genus">Cortinarius</tp:taxon-name-part><tp:taxon-name-part taxon-name-part-type="species">lucorum</tp:taxon-name-part></tp:taxon-name></italic> (Fr.) Karst., a <italic><tp:taxon-name><tp:taxon-name-part taxon-name-part-type="genus">Populus</tp:taxon-name-part></tp:taxon-name></italic> associate from North America.</article-title><source>Pacific Northwest <tp:taxon-name><tp:taxon-name-part taxon-name-part-type="kingdom">Fungi</tp:taxon-name-part></tp:taxon-name></source><volume>1</volume>(<issue>4</issue>): <fpage>1</fpage>–<lpage>10</lpage>. <ext-link xlink:href="10.2509/pnwf.2006.001.004" ext-link-type="doi" xlink:type="simple">https://doi.org/10.2509/pnwf.2006.001.004</ext-link></mixed-citation></ref></ref-list></tp:taxon-treatment>
